# Supplementary material for: Transcription factor retention through multiple polyploidization steps in wheat
Source: G3 (Bethesda). 2022 Jun 24;12(8):jkac147. doi: 10.1093/g3journal/jkac147 (PMC9339333; doi:10.1093/g3journal/jkac147)
Supplement: jkac147_Supplementary_Tables [file jkac147_supplementary_tables.xlsx]

## Sheet: Table_S1
Supplemental Table 1. Genes in Triticum aestivum (hexaploid bread wheat) assigned into transcription factor families (TF_family) and assigned into homoeologous groups (same number indicates genes belong in the same homoeologous group). The type of homoeologous relationship (homoeolog_type) is categorised into triads (01:01:01), diads (01:00:01, 00:01:01 or 01:01:00) or NA (all other homoeolog rel…
v1.1_gene_ID	TF_family	homoeolog_group_number	homoeolog_type	TF
TraesCS1A02G000100	NA	NA	NA	FALSE
TraesCS1A02G000200	NA	NA	NA	FALSE
TraesCS1A02G000300	NA	NA	NA	FALSE
TraesCS1A02G000400	NA	NA	NA	FALSE
TraesCS1A02G000500	NA	NA	NA	FALSE
TraesCS1A02G000600	NA	NA	NA	FALSE
TraesCS1A02G000700	NA	NA	NA	FALSE
TraesCS1A02G000800	NA	NA	NA	FALSE
TraesCS1A02G000900	NA	NA	NA	FALSE
TraesCS1A02G001000	NA	NA	NA	FALSE
TraesCS1A02G001100	NA	NA	NA	FALSE
TraesCS1A02G001200	NA	NA	NA	FALSE
TraesCS1A02G001300	NA	23182	01:00:01	FALSE
TraesCS1A02G001400	NA	NA	NA	FALSE
TraesCS1A02G001500	NA	NA	NA	FALSE
TraesCS1A02G001600	NA	20537	01:01:00	FALSE
TraesCS1A02G001700	NA	20538	01:01:00	FALSE
TraesCS1A02G001800	NA	1	01:01:01	FALSE
TraesCS1A02G001900	NA	2	01:01:01	FALSE
TraesCS1A02G002000	NA	3	01:01:01	FALSE
TraesCS1A02G002100	NA	4	01:01:01	FALSE
TraesCS1A02G002200	NA	5	01:01:01	FALSE
TraesCS1A02G002300	NA	6	01:01:01	FALSE
TraesCS1A02G002400	NA	NA	NA	FALSE
TraesCS1A02G002500	NA	7	01:01:01	FALSE
TraesCS1A02G002700	NA	8	01:01:01	FALSE
TraesCS1A02G002800	NA	NA	NA	FALSE
TraesCS1A02G002900	NA	NA	NA	FALSE
TraesCS1A02G003000	NA	NA	NA	FALSE
TraesCS1A02G003100	NA	NA	NA	FALSE
TraesCS1A02G003200	NA	NA	NA	FALSE
TraesCS1A02G003300	NA	NA	NA	FALSE
TraesCS1A02G003400	NA	NA	NA	FALSE
TraesCS1A02G003500	NA	NA	NA	FALSE
TraesCS1A02G003546	NA	NA	NA	FALSE
TraesCS1A02G003600	NA	23183	01:00:01	FALSE
TraesCS1A02G003700	NA	23184	01:00:01	FALSE
TraesCS1A02G003800	NA	20539	01:01:00	FALSE
TraesCS1A02G003900	NA	20540	01:01:00	FALSE
TraesCS1A02G004000	NA	9	01:01:01	FALSE
TraesCS1A02G004100	NA	NA	NA	FALSE
TraesCS1A02G004126	NA	23185	01:00:01	FALSE
TraesCS1A02G004200	NA	10	01:01:01	FALSE
TraesCS1A02G004300	NA	23186	01:00:01	FALSE
TraesCS1A02G004400	NA	20487	01:01:01	FALSE
TraesCS1A02G004500	HB-other	NA	NA	TRUE
TraesCS1A02G004600	NA	NA	NA	FALSE
TraesCS1A02G004700	NA	20541	01:01:00	FALSE
TraesCS1A02G004800	NA	20542	01:01:00	FALSE
TraesCS1A02G004900	NA	NA	NA	FALSE
TraesCS1A02G005000	NA	NA	NA	FALSE
TraesCS1A02G005100	NA	11	01:01:01	FALSE
TraesCS1A02G005200	NA	20543	01:01:00	FALSE
TraesCS1A02G005300	NA	12	01:01:01	FALSE
TraesCS1A02G005315	NA	NA	NA	FALSE
TraesCS1A02G005368	NA	NA	NA	FALSE
TraesCS1A02G005387	NA	NA	NA	FALSE
TraesCS1A02G005400	NA	13	01:01:01	FALSE
TraesCS1A02G005500	NA	14	01:01:01	FALSE
TraesCS1A02G005600	NA	15	01:01:01	FALSE
TraesCS1A02G005700	NA	16	01:01:01	FALSE
TraesCS1A02G005800	NA	17	01:01:01	FALSE
TraesCS1A02G005900	NA	NA	NA	FALSE
TraesCS1A02G006000	NA	18	01:01:01	FALSE
TraesCS1A02G006100	NA	23187	01:00:01	FALSE
TraesCS1A02G006200	NA	NA	NA	FALSE
TraesCS1A02G006300	NA	19	01:01:01	FALSE
TraesCS1A02G006400	NA	20544	01:01:00	FALSE
TraesCS1A02G006500	NA	NA	NA	FALSE
TraesCS1A02G006700	NA	20545	01:01:00	FALSE
TraesCS1A02G006800	NA	20546	01:01:00	FALSE
TraesCS1A02G006900	NA	20547	01:01:00	FALSE
TraesCS1A02G007000	NA	20548	01:01:00	FALSE
TraesCS1A02G007100	NA	20549	01:01:00	FALSE
TraesCS1A02G007200	NA	NA	NA	FALSE
TraesCS1A02G007236	NA	NA	NA	FALSE
TraesCS1A02G007300	NA	NA	NA	FALSE
TraesCS1A02G007344	NA	NA	NA	FALSE
TraesCS1A02G007400	NA	NA	NA	FALSE
TraesCS1A02G007405	NA	NA	NA	FALSE
TraesCS1A02G007500	NA	20	01:01:01	FALSE
TraesCS1A02G007600	NA	21	01:01:01	FALSE
TraesCS1A02G007700	NA	22	01:01:01	FALSE
TraesCS1A02G007800	NA	20550	01:01:00	FALSE
TraesCS1A02G007900	NA	23	01:01:01	FALSE
TraesCS1A02G007934	NA	NA	NA	FALSE
TraesCS1A02G008000	NA	NA	NA	FALSE
TraesCS1A02G008100	NA	NA	NA	FALSE
TraesCS1A02G008200	NA	NA	NA	FALSE
TraesCS1A02G008300	NA	20551	01:01:00	FALSE
TraesCS1A02G008353	NA	NA	NA	FALSE
TraesCS1A02G008400	NA	20552	01:01:00	FALSE
TraesCS1A02G008500	NA	24	01:01:01	FALSE
TraesCS1A02G008600	NA	NA	NA	FALSE
TraesCS1A02G008700	NA	NA	NA	FALSE
TraesCS1A02G008800	NA	25	01:01:01	FALSE
TraesCS1A02G008900	NA	20553	01:01:00	FALSE
TraesCS1A02G009000	NA	26	01:01:01	FALSE
TraesCS1A02G009100	NA	NA	NA	FALSE
TraesCS1A02G009200	NA	NA	NA	FALSE
TraesCS1A02G009300	NA	NA	NA	FALSE
TraesCS1A02G009320	NA	NA	NA	FALSE
TraesCS1A02G009400	NA	23188	01:00:01	FALSE
TraesCS1A02G009500	NA	NA	NA	FALSE
TraesCS1A02G009600	NA	NA	NA	FALSE
TraesCS1A02G009700	NA	23189	01:00:01	FALSE
TraesCS1A02G009900	NA	20090	01:01:01	FALSE
TraesCS1A02G010000	NA	NA	NA	FALSE
TraesCS1A02G010100	NA	20284	01:01:01	FALSE
TraesCS1A02G010200	NA	23190	01:00:01	FALSE
TraesCS1A02G010300	NA	NA	NA	FALSE
TraesCS1A02G010400	NA	20554	01:01:00	FALSE
TraesCS1A02G010500	NA	27	01:01:01	FALSE
TraesCS1A02G010600	NA	23191	01:00:01	FALSE
TraesCS1A02G010700	NA	NA	NA	FALSE
TraesCS1A02G010800	NA	23192	01:00:01	FALSE
TraesCS1A02G010900	NA	NA	NA	FALSE
TraesCS1A02G010905	NA	NA	NA	FALSE
TraesCS1A02G011100	NA	20555	01:01:00	FALSE
TraesCS1A02G011200	NA	28	01:01:01	FALSE
TraesCS1A02G011300	NA	20556	01:01:00	FALSE
TraesCS1A02G011400	NA	29	01:01:01	FALSE
TraesCS1A02G011500	NA	NA	NA	FALSE
TraesCS1A02G011600	NA	NA	NA	FALSE
TraesCS1A02G011700	NA	NA	NA	FALSE
TraesCS1A02G011800	NA	30	01:01:01	FALSE
TraesCS1A02G011900	NA	20557	01:01:00	FALSE
TraesCS1A02G012000	NA	23193	01:00:01	FALSE
TraesCS1A02G012100	NA	NA	NA	FALSE
TraesCS1A02G012200	NA	20387	01:01:01	FALSE
TraesCS1A02G012300	NA	NA	NA	FALSE
TraesCS1A02G012400	NA	31	01:01:01	FALSE
TraesCS1A02G012500	NA	32	01:01:01	FALSE
TraesCS1A02G012600	NA	33	01:01:01	FALSE
TraesCS1A02G012700	NA	NA	NA	FALSE
TraesCS1A02G012800	NA	NA	NA	FALSE
TraesCS1A02G012900	NA	23194	01:00:01	FALSE
TraesCS1A02G013000	NA	23195	01:00:01	FALSE
TraesCS1A02G013100	MADS-M-type	NA	NA	TRUE
TraesCS1A02G013200	NA	34	01:01:01	FALSE
TraesCS1A02G013300	NA	NA	NA	FALSE
TraesCS1A02G013400	NA	35	01:01:01	FALSE
TraesCS1A02G013500	NA	NA	NA	FALSE
TraesCS1A02G013600	NA	NA	NA	FALSE
TraesCS1A02G013700	NA	36	01:01:01	FALSE
TraesCS1A02G013800	NA	37	01:01:01	FALSE
TraesCS1A02G013900	NA	23196	01:00:01	FALSE
TraesCS1A02G014000	NA	38	01:01:01	FALSE
TraesCS1A02G014100	NA	20558	01:01:00	FALSE
TraesCS1A02G014200	NA	NA	NA	FALSE
TraesCS1A02G014300	NA	23197	01:00:01	FALSE
TraesCS1A02G014400	NA	NA	NA	FALSE
TraesCS1A02G014500	NA	39	01:01:01	FALSE
TraesCS1A02G014700	NA	NA	NA	FALSE
TraesCS1A02G014800	NA	40	01:01:01	FALSE
TraesCS1A02G014900	NA	23198	01:00:01	FALSE
TraesCS1A02G015000	NA	23199	01:00:01	FALSE
TraesCS1A02G015100	NA	20559	01:01:00	FALSE
TraesCS1A02G015200	NA	41	01:01:01	FALSE
TraesCS1A02G015300	NA	42	01:01:01	FALSE
TraesCS1A02G015378	NA	NA	NA	FALSE
TraesCS1A02G015400	NA	23200	01:00:01	FALSE
TraesCS1A02G015500	NA	43	01:01:01	FALSE
TraesCS1A02G015600	NA	23201	01:00:01	FALSE
TraesCS1A02G015700	NA	23202	01:00:01	FALSE
TraesCS1A02G015800	NA	44	01:01:01	FALSE
TraesCS1A02G015900	NA	20560	01:01:00	FALSE
TraesCS1A02G016000	NA	20561	01:01:00	FALSE
TraesCS1A02G016100	NA	45	01:01:01	FALSE
TraesCS1A02G016200	NA	23203	01:00:01	FALSE
TraesCS1A02G016203	NA	NA	NA	FALSE
TraesCS1A02G016300	NA	46	01:01:01	FALSE
TraesCS1A02G016400	NA	47	01:01:01	FALSE
TraesCS1A02G016500	NA	NA	NA	FALSE
TraesCS1A02G016600	NA	NA	NA	FALSE
TraesCS1A02G016800	NA	48	01:01:01	FALSE
TraesCS1A02G016900	NA	49	01:01:01	FALSE
TraesCS1A02G017000	NA	23204	01:00:01	FALSE
TraesCS1A02G017100	NA	NA	NA	FALSE
TraesCS1A02G017200	NA	23205	01:00:01	FALSE
TraesCS1A02G017300	NA	23206	01:00:01	FALSE
TraesCS1A02G017400	NA	NA	NA	FALSE
TraesCS1A02G017500	NA	23207	01:00:01	FALSE
TraesCS1A02G017600	NA	NA	NA	FALSE
TraesCS1A02G017700	NA	NA	NA	FALSE
TraesCS1A02G017800	NA	NA	NA	FALSE
TraesCS1A02G017900	NA	23208	01:00:01	FALSE
TraesCS1A02G018000	NA	20562	01:01:00	FALSE
TraesCS1A02G018100	NA	NA	NA	FALSE
TraesCS1A02G018200	NA	NA	NA	FALSE
TraesCS1A02G018300	NA	50	01:01:01	FALSE
TraesCS1A02G018400	NA	51	01:01:01	FALSE
TraesCS1A02G018500	NA	20563	01:01:00	FALSE
TraesCS1A02G018600	NA	23209	01:00:01	FALSE
TraesCS1A02G018700	NA	52	01:01:01	FALSE
TraesCS1A02G018800	NA	20564	01:01:00	FALSE
TraesCS1A02G018900	C2H2	53	01:01:01	TRUE
TraesCS1A02G019000	NA	54	01:01:01	FALSE
TraesCS1A02G019100	NA	NA	NA	FALSE
TraesCS1A02G019200	NA	55	01:01:01	FALSE
TraesCS1A02G019300	NA	NA	NA	FALSE
TraesCS1A02G019400	NA	NA	NA	FALSE
TraesCS1A02G019500	NA	NA	NA	FALSE
TraesCS1A02G019600	NA	23210	01:00:01	FALSE
TraesCS1A02G019700	NA	NA	NA	FALSE
TraesCS1A02G019800	NA	20092	01:01:01	FALSE
TraesCS1A02G019900	NA	56	01:01:01	FALSE
TraesCS1A02G020000	NA	NA	NA	FALSE
TraesCS1A02G020100	NA	23211	01:00:01	FALSE
TraesCS1A02G020153	NA	23212	01:00:01	FALSE
TraesCS1A02G020200	NA	20565	01:01:00	FALSE
TraesCS1A02G020300	NA	57	01:01:01	FALSE
TraesCS1A02G020400	NA	58	01:01:01	FALSE
TraesCS1A02G020500	NA	59	01:01:01	FALSE
TraesCS1A02G020600	NA	60	01:01:01	FALSE
TraesCS1A02G020700	NA	61	01:01:01	FALSE
TraesCS1A02G020800	NA	62	01:01:01	FALSE
TraesCS1A02G020900	NA	23213	01:00:01	FALSE
TraesCS1A02G021000	NA	NA	NA	FALSE
TraesCS1A02G021100	NA	23214	01:00:01	FALSE
TraesCS1A02G021200	NA	23215	01:00:01	FALSE
TraesCS1A02G021300	NA	NA	NA	FALSE
TraesCS1A02G021400	NA	23216	01:00:01	FALSE
TraesCS1A02G021500	MYB	23217	01:00:01	TRUE
TraesCS1A02G021600	NA	NA	NA	FALSE
TraesCS1A02G021700	NA	63	01:01:01	FALSE
TraesCS1A02G021800	NA	NA	NA	FALSE
TraesCS1A02G021900	NA	20285	01:01:01	FALSE
TraesCS1A02G022000	NA	NA	NA	FALSE
TraesCS1A02G022100	NA	20286	01:01:01	FALSE
TraesCS1A02G022200	NA	NA	NA	FALSE
TraesCS1A02G022300	NA	23218	01:00:01	FALSE
TraesCS1A02G022400	NA	64	01:01:01	FALSE
TraesCS1A02G022500	NA	20566	01:01:00	FALSE
TraesCS1A02G022600	NA	NA	NA	FALSE
TraesCS1A02G022700	NA	NA	NA	FALSE
TraesCS1A02G022800	NA	NA	NA	FALSE
TraesCS1A02G022900	NA	20567	01:01:00	FALSE
TraesCS1A02G023000	NA	NA	NA	FALSE
TraesCS1A02G023100	NA	NA	NA	FALSE
TraesCS1A02G023200	NA	20568	01:01:00	FALSE
TraesCS1A02G023205	NA	23219	01:00:01	FALSE
TraesCS1A02G023300	NA	65	01:01:01	FALSE
TraesCS1A02G023400	NA	66	01:01:01	FALSE
TraesCS1A02G023500	NA	23220	01:00:01	FALSE
TraesCS1A02G023600	NA	NA	NA	FALSE
TraesCS1A02G023700	NA	23221	01:00:01	FALSE
TraesCS1A02G023800	NA	67	01:01:01	FALSE
TraesCS1A02G023900	NA	NA	NA	FALSE
TraesCS1A02G024000	NA	NA	NA	FALSE
TraesCS1A02G024100	NA	68	01:01:01	FALSE
TraesCS1A02G024200	NA	69	01:01:01	FALSE
TraesCS1A02G024300	NA	20569	01:01:00	FALSE
TraesCS1A02G024400	NA	23222	01:00:01	FALSE
TraesCS1A02G024500	NA	23223	01:00:01	FALSE
TraesCS1A02G024600	NA	70	01:01:01	FALSE
TraesCS1A02G024700	NA	71	01:01:01	FALSE
TraesCS1A02G024800	NA	NA	NA	FALSE
TraesCS1A02G024900	NA	20570	01:01:00	FALSE
TraesCS1A02G025000	NA	20571	01:01:00	FALSE
TraesCS1A02G025100	NA	72	01:01:01	FALSE
TraesCS1A02G025200	NA	73	01:01:01	FALSE
TraesCS1A02G025300	NA	NA	NA	FALSE
TraesCS1A02G025400	NA	23224	01:00:01	FALSE
TraesCS1A02G025500	NA	NA	NA	FALSE
TraesCS1A02G025600	NA	23225	01:00:01	FALSE
TraesCS1A02G025700	NA	74	01:01:01	FALSE
TraesCS1A02G025800	NA	75	01:01:01	FALSE
TraesCS1A02G025900	NA	76	01:01:01	FALSE
TraesCS1A02G026000	NA	77	01:01:01	FALSE
TraesCS1A02G026100	NA	23226	01:00:01	FALSE
TraesCS1A02G026200	NA	20572	01:01:00	FALSE
TraesCS1A02G026300	NA	NA	NA	FALSE
TraesCS1A02G026400	NA	NA	NA	FALSE
TraesCS1A02G026500	NA	23227	01:00:01	FALSE
TraesCS1A02G026600	NA	NA	NA	FALSE
TraesCS1A02G026700	NA	NA	NA	FALSE
TraesCS1A02G026800	NA	20573	01:01:00	FALSE
TraesCS1A02G026900	NA	23228	01:00:01	FALSE
TraesCS1A02G027000	NA	20574	01:01:00	FALSE
TraesCS1A02G027100	NA	20575	01:01:00	FALSE
TraesCS1A02G027200	NA	23229	01:00:01	FALSE
TraesCS1A02G027300	NA	78	01:01:01	FALSE
TraesCS1A02G027400	NA	NA	NA	FALSE
TraesCS1A02G027500	NA	NA	NA	FALSE
TraesCS1A02G027600	NA	79	01:01:01	FALSE
TraesCS1A02G027700	NA	NA	NA	FALSE
TraesCS1A02G027800	NA	NA	NA	FALSE
TraesCS1A02G027900	NA	NA	NA	FALSE
TraesCS1A02G028000	NA	NA	NA	FALSE
TraesCS1A02G028100	NA	NA	NA	FALSE
TraesCS1A02G028200	NA	23230	01:00:01	FALSE
TraesCS1A02G028300	NA	20576	01:01:00	FALSE
TraesCS1A02G028400	NA	NA	NA	FALSE
TraesCS1A02G028500	NA	NA	NA	FALSE
TraesCS1A02G028600	NA	NA	NA	FALSE
TraesCS1A02G028700	NA	80	01:01:01	FALSE
TraesCS1A02G028900	NA	NA	NA	FALSE
TraesCS1A02G029000	NA	NA	NA	FALSE
TraesCS1A02G029100	NA	23231	01:00:01	FALSE
TraesCS1A02G029200	NA	81	01:01:01	FALSE
TraesCS1A02G029300	NA	82	01:01:01	FALSE
TraesCS1A02G029400	NA	83	01:01:01	FALSE
TraesCS1A02G029500	NA	23232	01:00:01	FALSE
TraesCS1A02G029600	NA	23233	01:00:01	FALSE
TraesCS1A02G029700	NA	NA	NA	FALSE
TraesCS1A02G029800	NA	84	01:01:01	FALSE
TraesCS1A02G029900	NA	85	01:01:01	FALSE
TraesCS1A02G030000	NA	23234	01:00:01	FALSE
TraesCS1A02G030100	NA	86	01:01:01	FALSE
TraesCS1A02G030200	GRAS	23235	01:00:01	TRUE
TraesCS1A02G030300	GRAS	87	01:01:01	TRUE
TraesCS1A02G030400	NA	23236	01:00:01	FALSE
TraesCS1A02G030500	NA	88	01:01:01	FALSE
TraesCS1A02G030600	NA	89	01:01:01	FALSE
TraesCS1A02G030700	NA	90	01:01:01	FALSE
TraesCS1A02G030900	NA	NA	NA	FALSE
TraesCS1A02G031000	NA	NA	NA	FALSE
TraesCS1A02G031100	NA	91	01:01:01	FALSE
TraesCS1A02G031200	NA	92	01:01:01	FALSE
TraesCS1A02G031300	NA	93	01:01:01	FALSE
TraesCS1A02G031400	NA	94	01:01:01	FALSE
TraesCS1A02G031500	NA	NA	NA	FALSE
TraesCS1A02G031600	NA	95	01:01:01	FALSE
TraesCS1A02G031700	NA	23237	01:00:01	FALSE
TraesCS1A02G031800	NA	96	01:01:01	FALSE
TraesCS1A02G031900	NA	97	01:01:01	FALSE
TraesCS1A02G032000	NA	20287	01:01:01	FALSE
TraesCS1A02G032100	NA	NA	NA	FALSE
TraesCS1A02G032200	NA	23238	01:00:01	FALSE
TraesCS1A02G032300	NA	NA	NA	FALSE
TraesCS1A02G032400	NA	23239	01:00:01	FALSE
TraesCS1A02G032500	NA	NA	NA	FALSE
TraesCS1A02G032600	NA	20577	01:01:00	FALSE
TraesCS1A02G032700	NA	20578	01:01:00	FALSE
TraesCS1A02G032800	NA	23240	01:00:01	FALSE
TraesCS1A02G032900	NA	23241	01:00:01	FALSE
TraesCS1A02G033000	NA	98	01:01:01	FALSE
TraesCS1A02G033100	NA	99	01:01:01	FALSE
TraesCS1A02G033200	NA	100	01:01:01	FALSE
TraesCS1A02G033288	NA	NA	NA	FALSE
TraesCS1A02G033300	NA	101	01:01:01	FALSE
TraesCS1A02G033400	NA	NA	NA	FALSE
TraesCS1A02G033500	NA	NA	NA	FALSE
TraesCS1A02G033501	NA	NA	NA	FALSE
TraesCS1A02G033600	NA	102	01:01:01	FALSE
TraesCS1A02G033700	NA	20579	01:01:00	FALSE
TraesCS1A02G033800	NA	103	01:01:01	FALSE
TraesCS1A02G033900	NA	NA	NA	FALSE
TraesCS1A02G034000	NA	NA	NA	FALSE
TraesCS1A02G034100	NA	23242	01:00:01	FALSE
TraesCS1A02G034200	B3	NA	NA	TRUE
TraesCS1A02G034300	NA	104	01:01:01	FALSE
TraesCS1A02G034400	NA	NA	NA	FALSE
TraesCS1A02G034500	NA	105	01:01:01	FALSE
TraesCS1A02G034600	NA	20580	01:01:00	FALSE
TraesCS1A02G034700	NA	NA	NA	FALSE
TraesCS1A02G034800	NA	106	01:01:01	FALSE
TraesCS1A02G034900	NA	NA	NA	FALSE
TraesCS1A02G035000	NA	107	01:01:01	FALSE
TraesCS1A02G035100	NA	108	01:01:01	FALSE
TraesCS1A02G035200	C2C2-Dof	109	01:01:01	TRUE
TraesCS1A02G035300	NA	110	01:01:01	FALSE
TraesCS1A02G035400	NA	NA	NA	FALSE
TraesCS1A02G035500	NA	NA	NA	FALSE
TraesCS1A02G035600	NA	111	01:01:01	FALSE
TraesCS1A02G035700	NA	NA	NA	FALSE
TraesCS1A02G035800	NA	20581	01:01:00	FALSE
TraesCS1A02G035900	NA	20582	01:01:00	FALSE
TraesCS1A02G036000	NA	112	01:01:01	FALSE
TraesCS1A02G036100	NA	113	01:01:01	FALSE
TraesCS1A02G036200	NA	114	01:01:01	FALSE
TraesCS1A02G036300	NA	115	01:01:01	FALSE
TraesCS1A02G036400	NA	NA	NA	FALSE
TraesCS1A02G036500	NA	23243	01:00:01	FALSE
TraesCS1A02G036600	NA	116	01:01:01	FALSE
TraesCS1A02G036700	NA	117	01:01:01	FALSE
TraesCS1A02G036800	NA	23244	01:00:01	FALSE
TraesCS1A02G036900	NA	20583	01:01:00	FALSE
TraesCS1A02G037000	NA	NA	NA	FALSE
TraesCS1A02G037100	NA	NA	NA	FALSE
TraesCS1A02G037200	NA	118	01:01:01	FALSE
TraesCS1A02G037300	NA	20584	01:01:00	FALSE
TraesCS1A02G037400	NA	119	01:01:01	FALSE
TraesCS1A02G037500	NA	120	01:01:01	FALSE
TraesCS1A02G037600	NA	121	01:01:01	FALSE
TraesCS1A02G037700	NA	23245	01:00:01	FALSE
TraesCS1A02G037800	NA	122	01:01:01	FALSE
TraesCS1A02G037900	NA	123	01:01:01	FALSE
TraesCS1A02G038000	NA	NA	NA	FALSE
TraesCS1A02G038100	NA	124	01:01:01	FALSE
TraesCS1A02G038200	NA	125	01:01:01	FALSE
TraesCS1A02G038300	NA	126	01:01:01	FALSE
TraesCS1A02G038400	NA	127	01:01:01	FALSE
TraesCS1A02G038500	NA	NA	NA	FALSE
TraesCS1A02G038600	NA	20585	01:01:00	FALSE
TraesCS1A02G038800	NA	NA	NA	FALSE
TraesCS1A02G038828	NA	NA	NA	FALSE
TraesCS1A02G039000	NA	NA	NA	FALSE
TraesCS1A02G039100	B3	128	01:01:01	TRUE
TraesCS1A02G039200	NA	129	01:01:01	FALSE
TraesCS1A02G039300	NA	20586	01:01:00	FALSE
TraesCS1A02G039400	NA	20587	01:01:00	FALSE
TraesCS1A02G039600	NA	NA	NA	FALSE
TraesCS1A02G039700	NA	NA	NA	FALSE
TraesCS1A02G039800	NA	130	01:01:01	FALSE
TraesCS1A02G039900	NA	131	01:01:01	FALSE
TraesCS1A02G040000	NA	23246	01:00:01	FALSE
TraesCS1A02G040100	C2H2	NA	NA	TRUE
TraesCS1A02G040200	C2H2	132	01:01:01	TRUE
TraesCS1A02G040300	C2H2	133	01:01:01	TRUE
TraesCS1A02G040400	NA	134	01:01:01	FALSE
TraesCS1A02G040500	NA	135	01:01:01	FALSE
TraesCS1A02G040600	NA	136	01:01:01	FALSE
TraesCS1A02G040700	NA	23247	01:00:01	FALSE
TraesCS1A02G040800	NA	NA	NA	FALSE
TraesCS1A02G040900	NA	137	01:01:01	FALSE
TraesCS1A02G041000	NA	NA	NA	FALSE
TraesCS1A02G041100	NA	20588	01:01:00	FALSE
TraesCS1A02G041200	NA	NA	NA	FALSE
TraesCS1A02G041300	NA	23248	01:00:01	FALSE
TraesCS1A02G041400	NA	138	01:01:01	FALSE
TraesCS1A02G041500	NA	20589	01:01:00	FALSE
TraesCS1A02G041600	NA	139	01:01:01	FALSE
TraesCS1A02G041700	NA	140	01:01:01	FALSE
TraesCS1A02G041800	NA	23249	01:00:01	FALSE
TraesCS1A02G041900	NA	23250	01:00:01	FALSE
TraesCS1A02G042000	NA	20590	01:01:00	FALSE
TraesCS1A02G042100	NA	23251	01:00:01	FALSE
TraesCS1A02G042200	NA	NA	NA	FALSE
TraesCS1A02G042300	NA	141	01:01:01	FALSE
TraesCS1A02G042400	NA	142	01:01:01	FALSE
TraesCS1A02G042500	NA	143	01:01:01	FALSE
TraesCS1A02G042600	NA	NA	NA	FALSE
TraesCS1A02G042700	MYB	144	01:01:01	TRUE
TraesCS1A02G042800	NA	145	01:01:01	FALSE
TraesCS1A02G042900	NA	146	01:01:01	FALSE
TraesCS1A02G043000	NA	147	01:01:01	FALSE
TraesCS1A02G043100	NA	148	01:01:01	FALSE
TraesCS1A02G043200	NA	149	01:01:01	FALSE
TraesCS1A02G043300	NA	150	01:01:01	FALSE
TraesCS1A02G043400	NA	151	01:01:01	FALSE
TraesCS1A02G043500	NA	152	01:01:01	FALSE
TraesCS1A02G043600	NA	153	01:01:01	FALSE
TraesCS1A02G043700	NA	23252	01:00:01	FALSE
TraesCS1A02G043800	NA	154	01:01:01	FALSE
TraesCS1A02G043900	NA	20093	01:01:01	FALSE
TraesCS1A02G044000	NA	20591	01:01:00	FALSE
TraesCS1A02G044100	NA	NA	NA	FALSE
TraesCS1A02G044200	NA	155	01:01:01	FALSE
TraesCS1A02G044300	NA	NA	NA	FALSE
TraesCS1A02G044400	NA	23253	01:00:01	FALSE
TraesCS1A02G044500	NA	156	01:01:01	FALSE
TraesCS1A02G044600	NA	157	01:01:01	FALSE
TraesCS1A02G044700	NA	NA	NA	FALSE
TraesCS1A02G044800	NA	158	01:01:01	FALSE
TraesCS1A02G044900	MADS-MIKC	159	01:01:01	TRUE
TraesCS1A02G045000	MADS-MIKC	160	01:01:01	TRUE
TraesCS1A02G045100	NA	20592	01:01:00	FALSE
TraesCS1A02G045300	NA	161	01:01:01	FALSE
TraesCS1A02G045400	NA	162	01:01:01	FALSE
TraesCS1A02G045500	NA	163	01:01:01	FALSE
TraesCS1A02G045600	NA	NA	NA	FALSE
TraesCS1A02G045700	NA	20593	01:01:00	FALSE
TraesCS1A02G045800	NA	164	01:01:01	FALSE
TraesCS1A02G045900	NA	NA	NA	FALSE
TraesCS1A02G046000	NA	NA	NA	FALSE
TraesCS1A02G046100	NA	165	01:01:01	FALSE
TraesCS1A02G046300	NA	166	01:01:01	FALSE
TraesCS1A02G046400	NA	20594	01:01:00	FALSE
TraesCS1A02G046500	NA	167	01:01:01	FALSE
TraesCS1A02G046600	NA	168	01:01:01	FALSE
TraesCS1A02G046700	NA	NA	NA	FALSE
TraesCS1A02G046800	NA	169	01:01:01	FALSE
TraesCS1A02G046900	NA	170	01:01:01	FALSE
TraesCS1A02G047000	NA	171	01:01:01	FALSE
TraesCS1A02G047100	NA	NA	NA	FALSE
TraesCS1A02G047200	NA	172	01:01:01	FALSE
TraesCS1A02G047300	NA	173	01:01:01	FALSE
TraesCS1A02G047400	NA	174	01:01:01	FALSE
TraesCS1A02G047500	NA	20595	01:01:00	FALSE
TraesCS1A02G047700	NA	175	01:01:01	FALSE
TraesCS1A02G048000	NA	176	01:01:01	FALSE
TraesCS1A02G048100	NA	177	01:01:01	FALSE
TraesCS1A02G048200	NA	23254	01:00:01	FALSE
TraesCS1A02G048300	NA	178	01:01:01	FALSE
TraesCS1A02G048400	NA	179	01:01:01	FALSE
TraesCS1A02G048500	NA	NA	NA	FALSE
TraesCS1A02G048600	NA	NA	NA	FALSE
TraesCS1A02G048700	NA	20289	01:01:01	FALSE
TraesCS1A02G048800	NA	NA	NA	FALSE
TraesCS1A02G048900	NA	180	01:01:01	FALSE
TraesCS1A02G049000	NA	NA	NA	FALSE
TraesCS1A02G049100	NA	23255	01:00:01	FALSE
TraesCS1A02G049200	NA	181	01:01:01	FALSE
TraesCS1A02G049300	NA	182	01:01:01	FALSE
TraesCS1A02G049400	NA	23256	01:00:01	FALSE
TraesCS1A02G049500	NA	183	01:01:01	FALSE
TraesCS1A02G049600	NA	184	01:01:01	FALSE
TraesCS1A02G049700	NA	185	01:01:01	FALSE
TraesCS1A02G049800	NA	23257	01:00:01	FALSE
TraesCS1A02G049900	NA	NA	NA	FALSE
TraesCS1A02G050000	NA	23258	01:00:01	FALSE
TraesCS1A02G050100	NA	186	01:01:01	FALSE
TraesCS1A02G050200	NA	23259	01:00:01	FALSE
TraesCS1A02G050300	NA	187	01:01:01	FALSE
TraesCS1A02G050400	NA	188	01:01:01	FALSE
TraesCS1A02G050500	NA	NA	NA	FALSE
TraesCS1A02G050600	NA	189	01:01:01	FALSE
TraesCS1A02G050700	NA	NA	NA	FALSE
TraesCS1A02G050800	NA	190	01:01:01	FALSE
TraesCS1A02G050900	NA	NA	NA	FALSE
TraesCS1A02G051000	NA	NA	NA	FALSE
TraesCS1A02G051100	NA	NA	NA	FALSE
TraesCS1A02G051200	NA	NA	NA	FALSE
TraesCS1A02G051300	NA	191	01:01:01	FALSE
TraesCS1A02G051400	NA	192	01:01:01	FALSE
TraesCS1A02G051500	NA	193	01:01:01	FALSE
TraesCS1A02G051600	NA	194	01:01:01	FALSE
TraesCS1A02G051700	NA	195	01:01:01	FALSE
TraesCS1A02G051800	NA	196	01:01:01	FALSE
TraesCS1A02G051900	NA	197	01:01:01	FALSE
TraesCS1A02G052000	HB-WOX	198	01:01:01	TRUE
TraesCS1A02G052100	NA	NA	NA	FALSE
TraesCS1A02G052200	NA	199	01:01:01	FALSE
TraesCS1A02G052300	NA	200	01:01:01	FALSE
TraesCS1A02G052400	NA	NA	NA	FALSE
TraesCS1A02G052500	NA	23260	01:00:01	FALSE
TraesCS1A02G052600	NA	NA	NA	FALSE
TraesCS1A02G052700	NA	NA	NA	FALSE
TraesCS1A02G052800	NA	NA	NA	FALSE
TraesCS1A02G052900	NA	23261	01:00:01	FALSE
TraesCS1A02G053000	NA	NA	NA	FALSE
TraesCS1A02G053100	NA	20596	01:01:00	FALSE
TraesCS1A02G053200	NA	20597	01:01:00	FALSE
TraesCS1A02G053300	NA	NA	NA	FALSE
TraesCS1A02G053400	NA	20598	01:01:00	FALSE
TraesCS1A02G053500	NA	NA	NA	FALSE
TraesCS1A02G053600	NA	NA	NA	FALSE
TraesCS1A02G053700	NA	23262	01:00:01	FALSE
TraesCS1A02G053800	NA	NA	NA	FALSE
TraesCS1A02G054000	NA	201	01:01:01	FALSE
TraesCS1A02G054200	NA	202	01:01:01	FALSE
TraesCS1A02G054300	NA	203	01:01:01	FALSE
TraesCS1A02G054400	NA	204	01:01:01	FALSE
TraesCS1A02G054500	NA	NA	NA	FALSE
TraesCS1A02G054600	NA	20599	01:01:00	FALSE
TraesCS1A02G054700	NA	NA	NA	FALSE
TraesCS1A02G054800	NA	23263	01:00:01	FALSE
TraesCS1A02G054900	C2H2	205	01:01:01	TRUE
TraesCS1A02G055000	NA	206	01:01:01	FALSE
TraesCS1A02G055100	NA	207	01:01:01	FALSE
TraesCS1A02G055200	NA	208	01:01:01	FALSE
TraesCS1A02G055300	NA	209	01:01:01	FALSE
TraesCS1A02G055400	NA	210	01:01:01	FALSE
TraesCS1A02G055500	NA	20600	01:01:00	FALSE
TraesCS1A02G055600	NA	NA	NA	FALSE
TraesCS1A02G055700	NA	NA	NA	FALSE
TraesCS1A02G055800	NA	23264	01:00:01	FALSE
TraesCS1A02G055900	NA	NA	NA	FALSE
TraesCS1A02G056000	NA	211	01:01:01	FALSE
TraesCS1A02G056100	NA	212	01:01:01	FALSE
TraesCS1A02G056105	NA	NA	NA	FALSE
TraesCS1A02G056200	NA	213	01:01:01	FALSE
TraesCS1A02G056400	NA	20601	01:01:00	FALSE
TraesCS1A02G056500	NA	214	01:01:01	FALSE
TraesCS1A02G056600	NA	215	01:01:01	FALSE
TraesCS1A02G056700	NA	20602	01:01:00	FALSE
TraesCS1A02G056800	NA	216	01:01:01	FALSE
TraesCS1A02G056900	NA	217	01:01:01	FALSE
TraesCS1A02G057000	NA	20603	01:01:00	FALSE
TraesCS1A02G057100	NA	20604	01:01:00	FALSE
TraesCS1A02G057200	NA	218	01:01:01	FALSE
TraesCS1A02G057300	NA	219	01:01:01	FALSE
TraesCS1A02G057400	NA	20605	01:01:00	FALSE
TraesCS1A02G057500	NA	NA	NA	FALSE
TraesCS1A02G057600	NA	NA	NA	FALSE
TraesCS1A02G057700	NA	NA	NA	FALSE
TraesCS1A02G057800	NA	220	01:01:01	FALSE
TraesCS1A02G057900	NA	221	01:01:01	FALSE
TraesCS1A02G058000	NA	NA	NA	FALSE
TraesCS1A02G058100	NA	NA	NA	FALSE
TraesCS1A02G058200	NA	NA	NA	FALSE
TraesCS1A02G058300	NA	23265	01:00:01	FALSE
TraesCS1A02G058400	AP2/ERF-AP2	222	01:01:01	TRUE
TraesCS1A02G058500	NA	223	01:01:01	FALSE
TraesCS1A02G058600	NA	224	01:01:01	FALSE
TraesCS1A02G058700	NA	225	01:01:01	FALSE
TraesCS1A02G058800	NA	226	01:01:01	FALSE
TraesCS1A02G058900	NA	227	01:01:01	FALSE
TraesCS1A02G059000	NA	20606	01:01:00	FALSE
TraesCS1A02G059100	NA	228	01:01:01	FALSE
TraesCS1A02G059200	NA	229	01:01:01	FALSE
TraesCS1A02G059300	NA	23266	01:00:01	FALSE
TraesCS1A02G059400	NA	NA	NA	FALSE
TraesCS1A02G059500	NA	NA	NA	FALSE
TraesCS1A02G059600	NA	230	01:01:01	FALSE
TraesCS1A02G059700	NA	231	01:01:01	FALSE
TraesCS1A02G059800	NA	232	01:01:01	FALSE
TraesCS1A02G059900	NA	NA	NA	FALSE
TraesCS1A02G060000	NA	20607	01:01:00	FALSE
TraesCS1A02G060100	NA	233	01:01:01	FALSE
TraesCS1A02G060200	C2H2	234	01:01:01	TRUE
TraesCS1A02G060300	NA	NA	NA	FALSE
TraesCS1A02G060400	NA	NA	NA	FALSE
TraesCS1A02G060500	NA	235	01:01:01	FALSE
TraesCS1A02G060600	NA	236	01:01:01	FALSE
TraesCS1A02G060700	NA	237	01:01:01	FALSE
TraesCS1A02G060800	NA	23267	01:00:01	FALSE
TraesCS1A02G060900	NA	238	01:01:01	FALSE
TraesCS1A02G061000	NA	20608	01:01:00	FALSE
TraesCS1A02G061100	NA	NA	NA	FALSE
TraesCS1A02G061200	NA	23268	01:00:01	FALSE
TraesCS1A02G061300	NA	20609	01:01:00	FALSE
TraesCS1A02G061400	NA	239	01:01:01	FALSE
TraesCS1A02G061500	NA	240	01:01:01	FALSE
TraesCS1A02G061600	NA	NA	NA	FALSE
TraesCS1A02G061700	NA	241	01:01:01	FALSE
TraesCS1A02G061800	MADS-M-type	NA	NA	TRUE
TraesCS1A02G061900	NA	NA	NA	FALSE
TraesCS1A02G062000	NA	242	01:01:01	FALSE
TraesCS1A02G062100	NA	243	01:01:01	FALSE
TraesCS1A02G062200	LOB	244	01:01:01	TRUE
TraesCS1A02G062400	NA	245	01:01:01	FALSE
TraesCS1A02G062500	NA	NA	NA	FALSE
TraesCS1A02G062600	NA	NA	NA	FALSE
TraesCS1A02G062700	NA	NA	NA	FALSE
TraesCS1A02G062800	NA	NA	NA	FALSE
TraesCS1A02G062900	NA	NA	NA	FALSE
TraesCS1A02G063000	NA	NA	NA	FALSE
TraesCS1A02G063100	NA	NA	NA	FALSE
TraesCS1A02G063200	NA	NA	NA	FALSE
TraesCS1A02G063300	NA	NA	NA	FALSE
TraesCS1A02G063400	NA	NA	NA	FALSE
TraesCS1A02G063500	NA	246	01:01:01	FALSE
TraesCS1A02G063600	NA	247	01:01:01	FALSE
TraesCS1A02G063800	NA	248	01:01:01	FALSE
TraesCS1A02G064000	NA	249	01:01:01	FALSE
TraesCS1A02G064100	NA	250	01:01:01	FALSE
TraesCS1A02G064200	NA	251	01:01:01	FALSE
TraesCS1A02G064300	NA	NA	NA	FALSE
TraesCS1A02G064400	NA	252	01:01:01	FALSE
TraesCS1A02G064500	NA	253	01:01:01	FALSE
TraesCS1A02G064600	NA	NA	NA	FALSE
TraesCS1A02G064700	NA	23269	01:00:01	FALSE
TraesCS1A02G064800	NA	254	01:01:01	FALSE
TraesCS1A02G064900	NA	23270	01:00:01	FALSE
TraesCS1A02G065000	NA	NA	NA	FALSE
TraesCS1A02G065200	NA	NA	NA	FALSE
TraesCS1A02G065300	NA	255	01:01:01	FALSE
TraesCS1A02G065400	NA	256	01:01:01	FALSE
TraesCS1A02G065500	NA	257	01:01:01	FALSE
TraesCS1A02G065600	NA	258	01:01:01	FALSE
TraesCS1A02G065700	NA	259	01:01:01	FALSE
TraesCS1A02G065800	NA	260	01:01:01	FALSE
TraesCS1A02G065900	NA	261	01:01:01	FALSE
TraesCS1A02G066000	NA	262	01:01:01	FALSE
TraesCS1A02G066100	NA	263	01:01:01	FALSE
TraesCS1A02G066200	NA	264	01:01:01	FALSE
TraesCS1A02G066300	NA	265	01:01:01	FALSE
TraesCS1A02G066400	NA	266	01:01:01	FALSE
TraesCS1A02G066500	NA	NA	NA	FALSE
TraesCS1A02G066521	NA	NA	NA	FALSE
TraesCS1A02G066600	NA	23271	01:00:01	FALSE
TraesCS1A02G066700	NA	267	01:01:01	FALSE
TraesCS1A02G066800	NA	268	01:01:01	FALSE
TraesCS1A02G066900	NA	269	01:01:01	FALSE
TraesCS1A02G067000	NA	270	01:01:01	FALSE
TraesCS1A02G067100	NA	NA	NA	FALSE
TraesCS1A02G067200	NA	271	01:01:01	FALSE
TraesCS1A02G067300	NA	272	01:01:01	FALSE
TraesCS1A02G067400	NA	273	01:01:01	FALSE
TraesCS1A02G067462	NA	NA	NA	FALSE
TraesCS1A02G067472	NA	20610	01:01:00	FALSE
TraesCS1A02G067500	NA	NA	NA	FALSE
TraesCS1A02G067600	NA	23272	01:00:01	FALSE
TraesCS1A02G067700	NA	NA	NA	FALSE
TraesCS1A02G067800	NA	NA	NA	FALSE
TraesCS1A02G067900	NA	274	01:01:01	FALSE
TraesCS1A02G068000	NA	275	01:01:01	FALSE
TraesCS1A02G068100	NA	276	01:01:01	FALSE
TraesCS1A02G068200	PLATZ	277	01:01:01	TRUE
TraesCS1A02G068300	MYB-related	278	01:01:01	TRUE
TraesCS1A02G068400	NA	279	01:01:01	FALSE
TraesCS1A02G068500	NA	280	01:01:01	FALSE
TraesCS1A02G068600	NA	281	01:01:01	FALSE
TraesCS1A02G068700	NA	282	01:01:01	FALSE
TraesCS1A02G068800	NA	NA	NA	FALSE
TraesCS1A02G068900	NA	NA	NA	FALSE
TraesCS1A02G069000	NA	NA	NA	FALSE
TraesCS1A02G069100	NA	20611	01:01:00	FALSE
TraesCS1A02G069200	NA	NA	NA	FALSE
TraesCS1A02G069300	NA	23273	01:00:01	FALSE
TraesCS1A02G069400	NA	283	01:01:01	FALSE
TraesCS1A02G069500	NA	284	01:01:01	FALSE
TraesCS1A02G069600	C3H	23274	01:00:01	TRUE
TraesCS1A02G069700	NA	285	01:01:01	FALSE
TraesCS1A02G069800	NA	20612	01:01:00	FALSE
TraesCS1A02G069900	NA	286	01:01:01	FALSE
TraesCS1A02G070000	NA	NA	NA	FALSE
TraesCS1A02G070100	NA	NA	NA	FALSE
TraesCS1A02G070200	NA	287	01:01:01	FALSE
TraesCS1A02G070300	NA	288	01:01:01	FALSE
TraesCS1A02G070400	WRKY	289	01:01:01	TRUE
TraesCS1A02G070500	NA	290	01:01:01	FALSE
TraesCS1A02G070600	NA	291	01:01:01	FALSE
TraesCS1A02G070700	NA	NA	NA	FALSE
TraesCS1A02G070800	NA	292	01:01:01	FALSE
TraesCS1A02G070900	NA	293	01:01:01	FALSE
TraesCS1A02G071000	NA	23275	01:00:01	FALSE
TraesCS1A02G071100	NA	NA	NA	FALSE
TraesCS1A02G071200	NA	23276	01:00:01	FALSE
TraesCS1A02G071300	NA	294	01:01:01	FALSE
TraesCS1A02G071400	NA	NA	NA	FALSE
TraesCS1A02G071500	NA	23277	01:00:01	FALSE
TraesCS1A02G071600	NA	NA	NA	FALSE
TraesCS1A02G071657	NA	20613	01:01:00	FALSE
TraesCS1A02G071700	NA	295	01:01:01	FALSE
TraesCS1A02G071800	NA	296	01:01:01	FALSE
TraesCS1A02G072000	NA	297	01:01:01	FALSE
TraesCS1A02G072100	NA	NA	NA	FALSE
TraesCS1A02G072200	NA	298	01:01:01	FALSE
TraesCS1A02G072300	NA	23278	01:00:01	FALSE
TraesCS1A02G072400	NA	23279	01:00:01	FALSE
TraesCS1A02G072500	NA	299	01:01:01	FALSE
TraesCS1A02G072600	bZIP	300	01:01:01	TRUE
TraesCS1A02G072700	HB-KNOX	301	01:01:01	TRUE
TraesCS1A02G072800	HB-KNOX	302	01:01:01	TRUE
TraesCS1A02G072900	NA	NA	NA	FALSE
TraesCS1A02G072982	NA	NA	NA	FALSE
TraesCS1A02G072986	NA	NA	NA	FALSE
TraesCS1A02G073000	NA	303	01:01:01	FALSE
TraesCS1A02G073100	NA	304	01:01:01	FALSE
TraesCS1A02G073200	NA	305	01:01:01	FALSE
TraesCS1A02G073300	NA	306	01:01:01	FALSE
TraesCS1A02G073400	NA	307	01:01:01	FALSE
TraesCS1A02G073500	NA	NA	NA	FALSE
TraesCS1A02G073600	NA	23280	01:00:01	FALSE
TraesCS1A02G073700	NA	23281	01:00:01	FALSE
TraesCS1A02G073800	NA	NA	NA	FALSE
TraesCS1A02G073900	NA	308	01:01:01	FALSE
TraesCS1A02G074000	NA	309	01:01:01	FALSE
TraesCS1A02G074100	NA	310	01:01:01	FALSE
TraesCS1A02G074200	NA	20614	01:01:00	FALSE
TraesCS1A02G074300	NA	311	01:01:01	FALSE
TraesCS1A02G074400	NA	312	01:01:01	FALSE
TraesCS1A02G074800	NA	313	01:01:01	FALSE
TraesCS1A02G074900	NA	314	01:01:01	FALSE
TraesCS1A02G075000	NA	315	01:01:01	FALSE
TraesCS1A02G075100	NA	316	01:01:01	FALSE
TraesCS1A02G075200	NA	NA	NA	FALSE
TraesCS1A02G075300	NA	NA	NA	FALSE
TraesCS1A02G075400	NA	NA	NA	FALSE
TraesCS1A02G075500	NA	NA	NA	FALSE
TraesCS1A02G075600	NA	317	01:01:01	FALSE
TraesCS1A02G075700	NA	318	01:01:01	FALSE
TraesCS1A02G075800	B3	23282	01:00:01	TRUE
TraesCS1A02G075900	NA	319	01:01:01	FALSE
TraesCS1A02G076000	NA	320	01:01:01	FALSE
TraesCS1A02G076100	NA	321	01:01:01	FALSE
TraesCS1A02G076200	MYB	322	01:01:01	TRUE
TraesCS1A02G076300	NA	23283	01:00:01	FALSE
TraesCS1A02G076400	NA	23284	01:00:01	FALSE
TraesCS1A02G076500	NA	NA	NA	FALSE
TraesCS1A02G076700	NA	23285	01:00:01	FALSE
TraesCS1A02G076800	NA	23286	01:00:01	FALSE
TraesCS1A02G076900	NA	323	01:01:01	FALSE
TraesCS1A02G077000	NA	324	01:01:01	FALSE
TraesCS1A02G077100	NA	23287	01:00:01	FALSE
TraesCS1A02G077200	NA	325	01:01:01	FALSE
TraesCS1A02G077300	NA	326	01:01:01	FALSE
TraesCS1A02G077400	NA	20615	01:01:00	FALSE
TraesCS1A02G077500	DBP	327	01:01:01	TRUE
TraesCS1A02G077600	NA	328	01:01:01	FALSE
TraesCS1A02G077700	NA	329	01:01:01	FALSE
TraesCS1A02G077800	NA	330	01:01:01	FALSE
TraesCS1A02G077900	NA	331	01:01:01	FALSE
TraesCS1A02G078000	NA	332	01:01:01	FALSE
TraesCS1A02G078100	NA	333	01:01:01	FALSE
TraesCS1A02G078200	NA	334	01:01:01	FALSE
TraesCS1A02G078300	NA	NA	NA	FALSE
TraesCS1A02G078400	NA	NA	NA	FALSE
TraesCS1A02G078500	NA	20616	01:01:00	FALSE
TraesCS1A02G078600	NA	NA	NA	FALSE
TraesCS1A02G078700	NA	335	01:01:01	FALSE
TraesCS1A02G078800	NA	NA	NA	FALSE
TraesCS1A02G078900	NA	NA	NA	FALSE
TraesCS1A02G079000	NA	23288	01:00:01	FALSE
TraesCS1A02G079100	NA	NA	NA	FALSE
TraesCS1A02G079200	NA	NA	NA	FALSE
TraesCS1A02G079300	bHLH	336	01:01:01	TRUE
TraesCS1A02G079400	NA	337	01:01:01	FALSE
TraesCS1A02G079500	NA	338	01:01:01	FALSE
TraesCS1A02G079600	NA	339	01:01:01	FALSE
TraesCS1A02G079700	NA	340	01:01:01	FALSE
TraesCS1A02G079800	NA	341	01:01:01	FALSE
TraesCS1A02G079900	NA	NA	NA	FALSE
TraesCS1A02G080000	NA	342	01:01:01	FALSE
TraesCS1A02G080100	NA	343	01:01:01	FALSE
TraesCS1A02G080200	NA	344	01:01:01	FALSE
TraesCS1A02G080300	NA	345	01:01:01	FALSE
TraesCS1A02G080400	NA	346	01:01:01	FALSE
TraesCS1A02G080500	NA	23289	01:00:01	FALSE
TraesCS1A02G080600	NA	23290	01:00:01	FALSE
TraesCS1A02G080700	NA	347	01:01:01	FALSE
TraesCS1A02G081000	NA	NA	NA	FALSE
TraesCS1A02G081100	NA	NA	NA	FALSE
TraesCS1A02G081200	NA	348	01:01:01	FALSE
TraesCS1A02G081300	NA	349	01:01:01	FALSE
TraesCS1A02G081400	NA	350	01:01:01	FALSE
TraesCS1A02G081500	NA	351	01:01:01	FALSE
TraesCS1A02G081600	NA	352	01:01:01	FALSE
TraesCS1A02G081700	NA	20617	01:01:00	FALSE
TraesCS1A02G081800	NA	NA	NA	FALSE
TraesCS1A02G081900	NA	353	01:01:01	FALSE
TraesCS1A02G082000	NA	354	01:01:01	FALSE
TraesCS1A02G082100	NA	20618	01:01:00	FALSE
TraesCS1A02G082200	NA	23291	01:00:01	FALSE
TraesCS1A02G082300	NA	355	01:01:01	FALSE
TraesCS1A02G082400	NA	20619	01:01:00	FALSE
TraesCS1A02G082500	NA	356	01:01:01	FALSE
TraesCS1A02G082600	NA	357	01:01:01	FALSE
TraesCS1A02G082700	NA	358	01:01:01	FALSE
TraesCS1A02G082800	NA	20620	01:01:00	FALSE
TraesCS1A02G082900	NA	NA	NA	FALSE
TraesCS1A02G083000	bHLH	359	01:01:01	TRUE
TraesCS1A02G083100	MYB	360	01:01:01	TRUE
TraesCS1A02G083300	NA	361	01:01:01	FALSE
TraesCS1A02G083400	NA	362	01:01:01	FALSE
TraesCS1A02G083500	NA	363	01:01:01	FALSE
TraesCS1A02G083600	NA	NA	NA	FALSE
TraesCS1A02G083700	NA	NA	NA	FALSE
TraesCS1A02G083800	NA	364	01:01:01	FALSE
TraesCS1A02G083900	NA	20621	01:01:00	FALSE
TraesCS1A02G084000	NA	365	01:01:01	FALSE
TraesCS1A02G084100	NA	366	01:01:01	FALSE
TraesCS1A02G084200	NA	367	01:01:01	FALSE
TraesCS1A02G084300	NA	368	01:01:01	FALSE
TraesCS1A02G084400	NA	NA	NA	FALSE
TraesCS1A02G084500	NA	369	01:01:01	FALSE
TraesCS1A02G084600	NA	370	01:01:01	FALSE
TraesCS1A02G084700	NA	NA	NA	FALSE
TraesCS1A02G084800	NA	371	01:01:01	FALSE
TraesCS1A02G084900	NA	372	01:01:01	FALSE
TraesCS1A02G085000	NA	373	01:01:01	FALSE
TraesCS1A02G085100	NA	NA	NA	FALSE
TraesCS1A02G085200	NA	23292	01:00:01	FALSE
TraesCS1A02G085300	NA	20622	01:01:00	FALSE
TraesCS1A02G085400	NA	20623	01:01:00	FALSE
TraesCS1A02G085500	NA	374	01:01:01	FALSE
TraesCS1A02G085600	NA	375	01:01:01	FALSE
TraesCS1A02G085700	NA	20624	01:01:00	FALSE
TraesCS1A02G085800	NA	376	01:01:01	FALSE
TraesCS1A02G085900	NA	377	01:01:01	FALSE
TraesCS1A02G086000	NA	20625	01:01:00	FALSE
TraesCS1A02G086100	NA	378	01:01:01	FALSE
TraesCS1A02G086200	NA	379	01:01:01	FALSE
TraesCS1A02G086300	NA	380	01:01:01	FALSE
TraesCS1A02G086400	NA	23293	01:00:01	FALSE
TraesCS1A02G086500	NA	381	01:01:01	FALSE
TraesCS1A02G086600	NA	382	01:01:01	FALSE
TraesCS1A02G086700	NA	NA	NA	FALSE
TraesCS1A02G086800	NA	383	01:01:01	FALSE
TraesCS1A02G086900	NA	384	01:01:01	FALSE
TraesCS1A02G087000	NA	385	01:01:01	FALSE
TraesCS1A02G087100	NA	386	01:01:01	FALSE
TraesCS1A02G087200	NA	387	01:01:01	FALSE
TraesCS1A02G087300	NA	NA	NA	FALSE
TraesCS1A02G087400	NA	23294	01:00:01	FALSE
TraesCS1A02G087500	NA	23295	01:00:01	FALSE
TraesCS1A02G087600	NA	NA	NA	FALSE
TraesCS1A02G087700	zf-HD	20626	01:01:00	TRUE
TraesCS1A02G087900	NA	388	01:01:01	FALSE
TraesCS1A02G088000	NA	389	01:01:01	FALSE
TraesCS1A02G088100	NA	390	01:01:01	FALSE
TraesCS1A02G088200	NA	391	01:01:01	FALSE
TraesCS1A02G088300	NA	20627	01:01:00	FALSE
TraesCS1A02G088400	NA	23296	01:00:01	FALSE
TraesCS1A02G088600	NA	392	01:01:01	FALSE
TraesCS1A02G088700	NA	393	01:01:01	FALSE
TraesCS1A02G088800	NA	NA	NA	FALSE
TraesCS1A02G088900	NA	394	01:01:01	FALSE
TraesCS1A02G089000	NA	NA	NA	FALSE
TraesCS1A02G089100	NA	NA	NA	FALSE
TraesCS1A02G089200	NA	395	01:01:01	FALSE
TraesCS1A02G089300	NA	NA	NA	FALSE
TraesCS1A02G089400	NA	23297	01:00:01	FALSE
TraesCS1A02G089500	NA	23298	01:00:01	FALSE
TraesCS1A02G089600	NA	23299	01:00:01	FALSE
TraesCS1A02G089700	NA	NA	NA	FALSE
TraesCS1A02G089800	NA	396	01:01:01	FALSE
TraesCS1A02G089900	NA	397	01:01:01	FALSE
TraesCS1A02G090000	NA	398	01:01:01	FALSE
TraesCS1A02G090100	NA	399	01:01:01	FALSE
TraesCS1A02G090200	NA	20628	01:01:00	FALSE
TraesCS1A02G090300	NA	400	01:01:01	FALSE
TraesCS1A02G090400	NA	23300	01:00:01	FALSE
TraesCS1A02G090500	NA	NA	NA	FALSE
TraesCS1A02G090600	NA	401	01:01:01	FALSE
TraesCS1A02G090700	NA	NA	NA	FALSE
TraesCS1A02G090800	NA	402	01:01:01	FALSE
TraesCS1A02G090900	NA	20629	01:01:00	FALSE
TraesCS1A02G091000	NA	NA	NA	FALSE
TraesCS1A02G091100	NA	403	01:01:01	FALSE
TraesCS1A02G091200	NA	404	01:01:01	FALSE
TraesCS1A02G091300	NA	405	01:01:01	FALSE
TraesCS1A02G091400	NA	406	01:01:01	FALSE
TraesCS1A02G091500	NA	407	01:01:01	FALSE
TraesCS1A02G091600	NA	408	01:01:01	FALSE
TraesCS1A02G091700	NA	23301	01:00:01	FALSE
TraesCS1A02G091900	NA	NA	NA	FALSE
TraesCS1A02G092000	NA	NA	NA	FALSE
TraesCS1A02G092100	NA	409	01:01:01	FALSE
TraesCS1A02G092200	NA	20630	01:01:00	FALSE
TraesCS1A02G092300	NA	NA	NA	FALSE
TraesCS1A02G092400	NA	NA	NA	FALSE
TraesCS1A02G092500	NA	NA	NA	FALSE
TraesCS1A02G092600	NA	20631	01:01:00	FALSE
TraesCS1A02G092700	NA	410	01:01:01	FALSE
TraesCS1A02G092800	NA	411	01:01:01	FALSE
TraesCS1A02G092900	NA	412	01:01:01	FALSE
TraesCS1A02G093000	NA	413	01:01:01	FALSE
TraesCS1A02G093100	NA	20632	01:01:00	FALSE
TraesCS1A02G093200	NA	414	01:01:01	FALSE
TraesCS1A02G093300	NA	415	01:01:01	FALSE
TraesCS1A02G093400	NA	NA	NA	FALSE
TraesCS1A02G093500	NA	416	01:01:01	FALSE
TraesCS1A02G093600	NA	NA	NA	FALSE
TraesCS1A02G093700	NA	20633	01:01:00	FALSE
TraesCS1A02G093800	NA	23302	01:00:01	FALSE
TraesCS1A02G093900	NA	417	01:01:01	FALSE
TraesCS1A02G094000	NA	418	01:01:01	FALSE
TraesCS1A02G094100	NA	419	01:01:01	FALSE
TraesCS1A02G094200	NA	420	01:01:01	FALSE
TraesCS1A02G094300	MYB	20634	01:01:00	TRUE
TraesCS1A02G094500	NA	421	01:01:01	FALSE
TraesCS1A02G094600	NA	NA	NA	FALSE
TraesCS1A02G094700	NA	23303	01:00:01	FALSE
TraesCS1A02G094800	NA	422	01:01:01	FALSE
TraesCS1A02G094900	NA	423	01:01:01	FALSE
TraesCS1A02G095000	NA	424	01:01:01	FALSE
TraesCS1A02G095100	NA	425	01:01:01	FALSE
TraesCS1A02G095200	NA	426	01:01:01	FALSE
TraesCS1A02G095300	NA	427	01:01:01	FALSE
TraesCS1A02G095400	NA	428	01:01:01	FALSE
TraesCS1A02G095500	NA	429	01:01:01	FALSE
TraesCS1A02G095600	NA	430	01:01:01	FALSE
TraesCS1A02G095700	NA	NA	NA	FALSE
TraesCS1A02G095800	NA	431	01:01:01	FALSE
TraesCS1A02G095900	NA	NA	NA	FALSE
TraesCS1A02G096000	NA	432	01:01:01	FALSE
TraesCS1A02G096100	NA	433	01:01:01	FALSE
TraesCS1A02G096200	NA	434	01:01:01	FALSE
TraesCS1A02G096300	bZIP	435	01:01:01	TRUE
TraesCS1A02G096400	NA	436	01:01:01	FALSE
TraesCS1A02G096500	NA	437	01:01:01	FALSE
TraesCS1A02G096600	NA	438	01:01:01	FALSE
TraesCS1A02G096700	NA	23304	01:00:01	FALSE
TraesCS1A02G096800	MYB	20635	01:01:00	TRUE
TraesCS1A02G096900	NA	NA	NA	FALSE
TraesCS1A02G097000	NA	439	01:01:01	FALSE
TraesCS1A02G097100	NA	440	01:01:01	FALSE
TraesCS1A02G097200	NA	441	01:01:01	FALSE
TraesCS1A02G097300	C2C2-GATA	442	01:01:01	TRUE
TraesCS1A02G097400	NA	443	01:01:01	FALSE
TraesCS1A02G097500	NA	444	01:01:01	FALSE
TraesCS1A02G097600	NA	445	01:01:01	FALSE
TraesCS1A02G097700	NA	446	01:01:01	FALSE
TraesCS1A02G097800	NA	NA	NA	FALSE
TraesCS1A02G097900	NA	23305	01:00:01	FALSE
TraesCS1A02G098000	NA	NA	NA	FALSE
TraesCS1A02G098100	NA	23306	01:00:01	FALSE
TraesCS1A02G098200	NA	23307	01:00:01	FALSE
TraesCS1A02G098300	NA	NA	NA	FALSE
TraesCS1A02G098400	NA	447	01:01:01	FALSE
TraesCS1A02G098500	NA	NA	NA	FALSE
TraesCS1A02G098600	NA	20636	01:01:00	FALSE
TraesCS1A02G098700	NA	NA	NA	FALSE
TraesCS1A02G098800	NA	NA	NA	FALSE
TraesCS1A02G098900	NA	448	01:01:01	FALSE
TraesCS1A02G099000	NA	449	01:01:01	FALSE
TraesCS1A02G099100	NA	23308	01:00:01	FALSE
TraesCS1A02G099200	NA	NA	NA	FALSE
TraesCS1A02G099300	NA	450	01:01:01	FALSE
TraesCS1A02G099400	NA	451	01:01:01	FALSE
TraesCS1A02G099500	NA	452	01:01:01	FALSE
TraesCS1A02G099600	NA	453	01:01:01	FALSE
TraesCS1A02G099700	NA	454	01:01:01	FALSE
TraesCS1A02G099800	NA	23309	01:00:01	FALSE
TraesCS1A02G099900	NA	455	01:01:01	FALSE
TraesCS1A02G100000	NA	NA	NA	FALSE
TraesCS1A02G100100	NA	456	01:01:01	FALSE
TraesCS1A02G100200	NA	457	01:01:01	FALSE
TraesCS1A02G100300	NA	NA	NA	FALSE
TraesCS1A02G100400	NA	NA	NA	FALSE
TraesCS1A02G100500	NA	NA	NA	FALSE
TraesCS1A02G100600	NA	458	01:01:01	FALSE
TraesCS1A02G100700	NA	NA	NA	FALSE
TraesCS1A02G100800	NA	NA	NA	FALSE
TraesCS1A02G101000	NA	NA	NA	FALSE
TraesCS1A02G101100	NA	459	01:01:01	FALSE
TraesCS1A02G101200	NA	20637	01:01:00	FALSE
TraesCS1A02G101300	NA	NA	NA	FALSE
TraesCS1A02G101400	NA	20638	01:01:00	FALSE
TraesCS1A02G101500	NA	460	01:01:01	FALSE
TraesCS1A02G101600	NA	NA	NA	FALSE
TraesCS1A02G101700	NA	461	01:01:01	FALSE
TraesCS1A02G101800	NA	NA	NA	FALSE
TraesCS1A02G101900	NA	462	01:01:01	FALSE
TraesCS1A02G102000	NA	20639	01:01:00	FALSE
TraesCS1A02G102100	NA	463	01:01:01	FALSE
TraesCS1A02G102200	NA	464	01:01:01	FALSE
TraesCS1A02G102300	NA	465	01:01:01	FALSE
TraesCS1A02G102400	bHLH	NA	NA	TRUE
TraesCS1A02G102500	NA	466	01:01:01	FALSE
TraesCS1A02G102600	NA	467	01:01:01	FALSE
TraesCS1A02G102700	NA	468	01:01:01	FALSE
TraesCS1A02G102800	NA	469	01:01:01	FALSE
TraesCS1A02G102900	NA	470	01:01:01	FALSE
TraesCS1A02G103000	NA	471	01:01:01	FALSE
TraesCS1A02G103013	NA	NA	NA	FALSE
TraesCS1A02G103014	NA	NA	NA	FALSE
TraesCS1A02G103019	NA	NA	NA	FALSE
TraesCS1A02G103100	NA	472	01:01:01	FALSE
TraesCS1A02G103200	NA	23310	01:00:01	FALSE
TraesCS1A02G103300	NA	473	01:01:01	FALSE
TraesCS1A02G103400	NA	20640	01:01:00	FALSE
TraesCS1A02G103500	NA	474	01:01:01	FALSE
TraesCS1A02G103600	NA	20641	01:01:00	FALSE
TraesCS1A02G103700	NA	475	01:01:01	FALSE
TraesCS1A02G103800	NA	476	01:01:01	FALSE
TraesCS1A02G103900	NA	477	01:01:01	FALSE
TraesCS1A02G104000	NA	478	01:01:01	FALSE
TraesCS1A02G104100	NA	20291	01:01:01	FALSE
TraesCS1A02G104200	NA	479	01:01:01	FALSE
TraesCS1A02G104300	NA	480	01:01:01	FALSE
TraesCS1A02G104500	NA	23311	01:00:01	FALSE
TraesCS1A02G104600	NA	481	01:01:01	FALSE
TraesCS1A02G104700	NA	482	01:01:01	FALSE
TraesCS1A02G104800	NA	483	01:01:01	FALSE
TraesCS1A02G104900	NA	20642	01:01:00	FALSE
TraesCS1A02G105000	NA	484	01:01:01	FALSE
TraesCS1A02G105100	NA	485	01:01:01	FALSE
TraesCS1A02G105200	NA	486	01:01:01	FALSE
TraesCS1A02G105300	NA	487	01:01:01	FALSE
TraesCS1A02G105400	NA	488	01:01:01	FALSE
TraesCS1A02G105500	NA	489	01:01:01	FALSE
TraesCS1A02G105600	NA	490	01:01:01	FALSE
TraesCS1A02G105700	NA	491	01:01:01	FALSE
TraesCS1A02G105800	NA	492	01:01:01	FALSE
TraesCS1A02G105900	NA	493	01:01:01	FALSE
TraesCS1A02G106000	NA	494	01:01:01	FALSE
TraesCS1A02G106100	NA	495	01:01:01	FALSE
TraesCS1A02G106200	NA	496	01:01:01	FALSE
TraesCS1A02G106300	NA	497	01:01:01	FALSE
TraesCS1A02G106400	NA	498	01:01:01	FALSE
TraesCS1A02G106500	NA	499	01:01:01	FALSE
TraesCS1A02G106600	NA	500	01:01:01	FALSE
TraesCS1A02G106700	NA	23312	01:00:01	FALSE
TraesCS1A02G106800	NA	501	01:01:01	FALSE
TraesCS1A02G106900	NA	23313	01:00:01	FALSE
TraesCS1A02G107000	NA	502	01:01:01	FALSE
TraesCS1A02G107100	NA	503	01:01:01	FALSE
TraesCS1A02G107200	NA	504	01:01:01	FALSE
TraesCS1A02G107300	NA	505	01:01:01	FALSE
TraesCS1A02G107400	NA	506	01:01:01	FALSE
TraesCS1A02G107500	NA	507	01:01:01	FALSE
TraesCS1A02G107600	NA	508	01:01:01	FALSE
TraesCS1A02G107700	MYB-related	509	01:01:01	TRUE
TraesCS1A02G107800	NA	510	01:01:01	FALSE
TraesCS1A02G107900	NA	511	01:01:01	FALSE
TraesCS1A02G108000	NA	512	01:01:01	FALSE
TraesCS1A02G108100	NA	513	01:01:01	FALSE
TraesCS1A02G108200	NA	NA	NA	FALSE
TraesCS1A02G108300	NA	514	01:01:01	FALSE
TraesCS1A02G108400	NA	23314	01:00:01	FALSE
TraesCS1A02G108500	NA	NA	NA	FALSE
TraesCS1A02G108600	NA	NA	NA	FALSE
TraesCS1A02G108800	NA	515	01:01:01	FALSE
TraesCS1A02G108900	NA	516	01:01:01	FALSE
TraesCS1A02G109000	NA	NA	NA	FALSE
TraesCS1A02G109100	NA	NA	NA	FALSE
TraesCS1A02G109200	NA	517	01:01:01	FALSE
TraesCS1A02G109300	NA	518	01:01:01	FALSE
TraesCS1A02G109400	NA	519	01:01:01	FALSE
TraesCS1A02G109500	NA	520	01:01:01	FALSE
TraesCS1A02G109600	NA	521	01:01:01	FALSE
TraesCS1A02G109700	NA	NA	NA	FALSE
TraesCS1A02G109800	NA	522	01:01:01	FALSE
TraesCS1A02G109900	NA	NA	NA	FALSE
TraesCS1A02G110000	NA	523	01:01:01	FALSE
TraesCS1A02G110100	NA	NA	NA	FALSE
TraesCS1A02G110200	Alfin-like	524	01:01:01	TRUE
TraesCS1A02G110300	NA	525	01:01:01	FALSE
TraesCS1A02G110400	bHLH	526	01:01:01	TRUE
TraesCS1A02G110500	NA	NA	NA	FALSE
TraesCS1A02G110600	NA	527	01:01:01	FALSE
TraesCS1A02G110700	NA	NA	NA	FALSE
TraesCS1A02G110800	NA	528	01:01:01	FALSE
TraesCS1A02G110900	NA	529	01:01:01	FALSE
TraesCS1A02G111000	NA	530	01:01:01	FALSE
TraesCS1A02G111100	NA	NA	NA	FALSE
TraesCS1A02G111300	NA	531	01:01:01	FALSE
TraesCS1A02G111400	NA	23315	01:00:01	FALSE
TraesCS1A02G111500	NA	532	01:01:01	FALSE
TraesCS1A02G111600	NA	533	01:01:01	FALSE
TraesCS1A02G111700	LOB	534	01:01:01	TRUE
TraesCS1A02G111800	NA	535	01:01:01	FALSE
TraesCS1A02G111900	NA	536	01:01:01	FALSE
TraesCS1A02G112000	NA	537	01:01:01	FALSE
TraesCS1A02G112100	NA	538	01:01:01	FALSE
TraesCS1A02G112200	NA	539	01:01:01	FALSE
TraesCS1A02G112300	NA	NA	NA	FALSE
TraesCS1A02G112400	NA	540	01:01:01	FALSE
TraesCS1A02G112500	NA	541	01:01:01	FALSE
TraesCS1A02G112600	NA	542	01:01:01	FALSE
TraesCS1A02G112700	NA	543	01:01:01	FALSE
TraesCS1A02G112800	NA	544	01:01:01	FALSE
TraesCS1A02G112900	NA	NA	NA	FALSE
TraesCS1A02G113000	NA	NA	NA	FALSE
TraesCS1A02G113100	NA	545	01:01:01	FALSE
TraesCS1A02G113200	NA	546	01:01:01	FALSE
TraesCS1A02G113300	NA	547	01:01:01	FALSE
TraesCS1A02G113400	NA	548	01:01:01	FALSE
TraesCS1A02G113500	NA	NA	NA	FALSE
TraesCS1A02G113600	NA	20643	01:01:00	FALSE
TraesCS1A02G113700	NA	549	01:01:01	FALSE
TraesCS1A02G113800	NA	550	01:01:01	FALSE
TraesCS1A02G113900	NA	551	01:01:01	FALSE
TraesCS1A02G114000	NA	552	01:01:01	FALSE
TraesCS1A02G114100	NA	553	01:01:01	FALSE
TraesCS1A02G114200	NA	NA	NA	FALSE
TraesCS1A02G114300	NA	23316	01:00:01	FALSE
TraesCS1A02G114400	C3H	NA	NA	TRUE
TraesCS1A02G114500	NA	NA	NA	FALSE
TraesCS1A02G114600	NA	NA	NA	FALSE
TraesCS1A02G114700	NA	554	01:01:01	FALSE
TraesCS1A02G114800	NA	555	01:01:01	FALSE
TraesCS1A02G114900	NA	556	01:01:01	FALSE
TraesCS1A02G115000	NA	557	01:01:01	FALSE
TraesCS1A02G115100	NA	558	01:01:01	FALSE
TraesCS1A02G115200	NA	559	01:01:01	FALSE
TraesCS1A02G115300	NA	560	01:01:01	FALSE
TraesCS1A02G115400	NA	561	01:01:01	FALSE
TraesCS1A02G115500	NA	562	01:01:01	FALSE
TraesCS1A02G115600	NA	563	01:01:01	FALSE
TraesCS1A02G115700	NA	NA	NA	FALSE
TraesCS1A02G115800	NA	NA	NA	FALSE
TraesCS1A02G115900	NA	20644	01:01:00	FALSE
TraesCS1A02G116000	NA	20645	01:01:00	FALSE
TraesCS1A02G116100	NA	564	01:01:01	FALSE
TraesCS1A02G116200	NA	565	01:01:01	FALSE
TraesCS1A02G116300	NA	NA	NA	FALSE
TraesCS1A02G116400	NA	566	01:01:01	FALSE
TraesCS1A02G116500	NA	567	01:01:01	FALSE
TraesCS1A02G116600	NA	20646	01:01:00	FALSE
TraesCS1A02G116700	NA	23317	01:00:01	FALSE
TraesCS1A02G116800	NA	NA	NA	FALSE
TraesCS1A02G116900	NA	568	01:01:01	FALSE
TraesCS1A02G117000	NA	569	01:01:01	FALSE
TraesCS1A02G117100	NA	570	01:01:01	FALSE
TraesCS1A02G117200	NA	NA	NA	FALSE
TraesCS1A02G117300	NA	571	01:01:01	FALSE
TraesCS1A02G117400	NA	572	01:01:01	FALSE
TraesCS1A02G117500	NA	573	01:01:01	FALSE
TraesCS1A02G117600	NA	574	01:01:01	FALSE
TraesCS1A02G117700	NA	23318	01:00:01	FALSE
TraesCS1A02G117800	NA	575	01:01:01	FALSE
TraesCS1A02G117900	NA	576	01:01:01	FALSE
TraesCS1A02G118000	NA	NA	NA	FALSE
TraesCS1A02G118100	NA	577	01:01:01	FALSE
TraesCS1A02G118200	NA	578	01:01:01	FALSE
TraesCS1A02G118300	NA	579	01:01:01	FALSE
TraesCS1A02G118400	NA	580	01:01:01	FALSE
TraesCS1A02G118500	NA	20647	01:01:00	FALSE
TraesCS1A02G118700	NA	581	01:01:01	FALSE
TraesCS1A02G118800	NA	582	01:01:01	FALSE
TraesCS1A02G118900	NA	583	01:01:01	FALSE
TraesCS1A02G119000	NA	584	01:01:01	FALSE
TraesCS1A02G119100	NA	585	01:01:01	FALSE
TraesCS1A02G119200	NA	NA	NA	FALSE
TraesCS1A02G119300	NA	586	01:01:01	FALSE
TraesCS1A02G119400	NA	587	01:01:01	FALSE
TraesCS1A02G119500	NA	588	01:01:01	FALSE
TraesCS1A02G119600	NA	23319	01:00:01	FALSE
TraesCS1A02G119700	NA	589	01:01:01	FALSE
TraesCS1A02G119800	NA	590	01:01:01	FALSE
TraesCS1A02G119900	NA	591	01:01:01	FALSE
TraesCS1A02G120000	NA	23320	01:00:01	FALSE
TraesCS1A02G120100	NA	592	01:01:01	FALSE
TraesCS1A02G120200	NA	593	01:01:01	FALSE
TraesCS1A02G120300	NA	594	01:01:01	FALSE
TraesCS1A02G120400	NA	595	01:01:01	FALSE
TraesCS1A02G120500	NA	596	01:01:01	FALSE
TraesCS1A02G120600	NA	NA	NA	FALSE
TraesCS1A02G120700	NA	20648	01:01:00	FALSE
TraesCS1A02G120800	NA	597	01:01:01	FALSE
TraesCS1A02G120900	NA	598	01:01:01	FALSE
TraesCS1A02G121000	NA	599	01:01:01	FALSE
TraesCS1A02G121100	NA	NA	NA	FALSE
TraesCS1A02G121200	NA	23321	01:00:01	FALSE
TraesCS1A02G121300	NA	600	01:01:01	FALSE
TraesCS1A02G121400	NA	20649	01:01:00	FALSE
TraesCS1A02G121500	WRKY	23322	01:00:01	TRUE
TraesCS1A02G121600	NA	NA	NA	FALSE
TraesCS1A02G121700	NA	601	01:01:01	FALSE
TraesCS1A02G121800	NA	602	01:01:01	FALSE
TraesCS1A02G122000	NA	603	01:01:01	FALSE
TraesCS1A02G122100	NA	604	01:01:01	FALSE
TraesCS1A02G122200	NA	605	01:01:01	FALSE
TraesCS1A02G122300	NA	606	01:01:01	FALSE
TraesCS1A02G122400	NA	NA	NA	FALSE
TraesCS1A02G122500	NA	607	01:01:01	FALSE
TraesCS1A02G122600	NA	23323	01:00:01	FALSE
TraesCS1A02G122700	NA	608	01:01:01	FALSE
TraesCS1A02G122800	NA	609	01:01:01	FALSE
TraesCS1A02G122900	NA	610	01:01:01	FALSE
TraesCS1A02G123000	NA	611	01:01:01	FALSE
TraesCS1A02G123100	NA	612	01:01:01	FALSE
TraesCS1A02G123200	NA	613	01:01:01	FALSE
TraesCS1A02G123300	NA	NA	NA	FALSE
TraesCS1A02G123400	NA	NA	NA	FALSE
TraesCS1A02G123500	NA	23324	01:00:01	FALSE
TraesCS1A02G123600	NA	614	01:01:01	FALSE
TraesCS1A02G123700	NA	615	01:01:01	FALSE
TraesCS1A02G123800	NA	NA	NA	FALSE
TraesCS1A02G123900	NA	616	01:01:01	FALSE
TraesCS1A02G124000	NA	NA	NA	FALSE
TraesCS1A02G124100	NA	617	01:01:01	FALSE
TraesCS1A02G124200	NA	618	01:01:01	FALSE
TraesCS1A02G124300	NA	619	01:01:01	FALSE
TraesCS1A02G124400	NA	620	01:01:01	FALSE
TraesCS1A02G124500	NA	621	01:01:01	FALSE
TraesCS1A02G124600	NA	622	01:01:01	FALSE
TraesCS1A02G124700	NA	623	01:01:01	FALSE
TraesCS1A02G124800	NA	NA	NA	FALSE
TraesCS1A02G124900	NA	NA	NA	FALSE
TraesCS1A02G125000	NA	624	01:01:01	FALSE
TraesCS1A02G125100	NA	625	01:01:01	FALSE
TraesCS1A02G125200	NA	626	01:01:01	FALSE
TraesCS1A02G125300	NA	627	01:01:01	FALSE
TraesCS1A02G125400	NA	628	01:01:01	FALSE
TraesCS1A02G125500	NA	629	01:01:01	FALSE
TraesCS1A02G125600	NA	630	01:01:01	FALSE
TraesCS1A02G125700	NA	631	01:01:01	FALSE
TraesCS1A02G125800	MADS-MIKC	632	01:01:01	TRUE
TraesCS1A02G125900	NA	633	01:01:01	FALSE
TraesCS1A02G126000	NA	634	01:01:01	FALSE
TraesCS1A02G126100	NA	635	01:01:01	FALSE
TraesCS1A02G126200	NA	636	01:01:01	FALSE
TraesCS1A02G126300	NA	637	01:01:01	FALSE
TraesCS1A02G126400	NA	638	01:01:01	FALSE
TraesCS1A02G126500	NA	NA	NA	FALSE
TraesCS1A02G126600	NA	NA	NA	FALSE
TraesCS1A02G126700	NA	NA	NA	FALSE
TraesCS1A02G126800	NA	639	01:01:01	FALSE
TraesCS1A02G126900	NA	640	01:01:01	FALSE
TraesCS1A02G127000	NA	641	01:01:01	FALSE
TraesCS1A02G127100	NA	23325	01:00:01	FALSE
TraesCS1A02G127200	NA	642	01:01:01	FALSE
TraesCS1A02G127300	NA	NA	NA	FALSE
TraesCS1A02G127400	NA	643	01:01:01	FALSE
TraesCS1A02G127500	NA	644	01:01:01	FALSE
TraesCS1A02G127600	NA	645	01:01:01	FALSE
TraesCS1A02G127700	NA	NA	NA	FALSE
TraesCS1A02G127800	NA	NA	NA	FALSE
TraesCS1A02G127900	NA	646	01:01:01	FALSE
TraesCS1A02G128000	NA	23326	01:00:01	FALSE
TraesCS1A02G128100	NA	20650	01:01:00	FALSE
TraesCS1A02G128200	NA	NA	NA	FALSE
TraesCS1A02G128300	NA	647	01:01:01	FALSE
TraesCS1A02G128500	NA	NA	NA	FALSE
TraesCS1A02G128600	NA	23327	01:00:01	FALSE
TraesCS1A02G128700	NA	23328	01:00:01	FALSE
TraesCS1A02G128800	C2H2	648	01:01:01	TRUE
TraesCS1A02G128900	NA	649	01:01:01	FALSE
TraesCS1A02G129000	NA	650	01:01:01	FALSE
TraesCS1A02G129100	NA	651	01:01:01	FALSE
TraesCS1A02G129200	NA	652	01:01:01	FALSE
TraesCS1A02G129300	MYB	653	01:01:01	TRUE
TraesCS1A02G129400	NA	654	01:01:01	FALSE
TraesCS1A02G129500	NA	655	01:01:01	FALSE
TraesCS1A02G129600	NA	656	01:01:01	FALSE
TraesCS1A02G129700	NA	657	01:01:01	FALSE
TraesCS1A02G129800	NA	658	01:01:01	FALSE
TraesCS1A02G129900	NA	NA	NA	FALSE
TraesCS1A02G130000	NA	NA	NA	FALSE
TraesCS1A02G130100	NA	NA	NA	FALSE
TraesCS1A02G130200	NA	NA	NA	FALSE
TraesCS1A02G130300	NA	20651	01:01:00	FALSE
TraesCS1A02G130400	NA	NA	NA	FALSE
TraesCS1A02G130500	NA	NA	NA	FALSE
TraesCS1A02G130600	NA	NA	NA	FALSE
TraesCS1A02G130700	NA	659	01:01:01	FALSE
TraesCS1A02G130800	NA	660	01:01:01	FALSE
TraesCS1A02G130900	NA	661	01:01:01	FALSE
TraesCS1A02G131000	NA	662	01:01:01	FALSE
TraesCS1A02G131100	NA	NA	NA	FALSE
TraesCS1A02G131200	NA	663	01:01:01	FALSE
TraesCS1A02G131300	NA	23329	01:00:01	FALSE
TraesCS1A02G131400	NA	NA	NA	FALSE
TraesCS1A02G131500	NA	664	01:01:01	FALSE
TraesCS1A02G131600	NA	665	01:01:01	FALSE
TraesCS1A02G131700	NA	NA	NA	FALSE
TraesCS1A02G131800	NA	NA	NA	FALSE
TraesCS1A02G131900	NA	NA	NA	FALSE
TraesCS1A02G132000	NA	NA	NA	FALSE
TraesCS1A02G132300	NA	NA	NA	FALSE
TraesCS1A02G132400	NA	666	01:01:01	FALSE
TraesCS1A02G132500	NA	NA	NA	FALSE
TraesCS1A02G132600	NA	667	01:01:01	FALSE
TraesCS1A02G132700	NA	NA	NA	FALSE
TraesCS1A02G132800	NA	668	01:01:01	FALSE
TraesCS1A02G132900	NA	20652	01:01:00	FALSE
TraesCS1A02G133000	NA	669	01:01:01	FALSE
TraesCS1A02G133100	NA	670	01:01:01	FALSE
TraesCS1A02G133200	NA	671	01:01:01	FALSE
TraesCS1A02G133300	NA	NA	NA	FALSE
TraesCS1A02G133400	NA	672	01:01:01	FALSE
TraesCS1A02G133500	NA	673	01:01:01	FALSE
TraesCS1A02G133600	NA	NA	NA	FALSE
TraesCS1A02G133700	NA	674	01:01:01	FALSE
TraesCS1A02G133800	NA	675	01:01:01	FALSE
TraesCS1A02G133900	NA	676	01:01:01	FALSE
TraesCS1A02G134000	NA	677	01:01:01	FALSE
TraesCS1A02G134100	NA	23330	01:00:01	FALSE
TraesCS1A02G134200	NA	NA	NA	FALSE
TraesCS1A02G134300	NA	23331	01:00:01	FALSE
TraesCS1A02G134400	NA	NA	NA	FALSE
TraesCS1A02G134500	NA	678	01:01:01	FALSE
TraesCS1A02G134600	NA	679	01:01:01	FALSE
TraesCS1A02G134700	NA	NA	NA	FALSE
TraesCS1A02G134800	NA	680	01:01:01	FALSE
TraesCS1A02G134900	NA	NA	NA	FALSE
TraesCS1A02G135000	NA	NA	NA	FALSE
TraesCS1A02G135100	NA	681	01:01:01	FALSE
TraesCS1A02G135300	NA	682	01:01:01	FALSE
TraesCS1A02G135600	NA	683	01:01:01	FALSE
TraesCS1A02G135700	NA	684	01:01:01	FALSE
TraesCS1A02G135800	NA	685	01:01:01	FALSE
TraesCS1A02G135900	NA	686	01:01:01	FALSE
TraesCS1A02G136000	NA	687	01:01:01	FALSE
TraesCS1A02G136100	NA	688	01:01:01	FALSE
TraesCS1A02G136200	NA	689	01:01:01	FALSE
TraesCS1A02G136300	NA	NA	NA	FALSE
TraesCS1A02G136400	NA	690	01:01:01	FALSE
TraesCS1A02G136500	NA	20653	01:01:00	FALSE
TraesCS1A02G136600	NA	691	01:01:01	FALSE
TraesCS1A02G136700	NA	NA	NA	FALSE
TraesCS1A02G136800	NA	692	01:01:01	FALSE
TraesCS1A02G136900	NA	693	01:01:01	FALSE
TraesCS1A02G137000	NA	694	01:01:01	FALSE
TraesCS1A02G137100	NA	NA	NA	FALSE
TraesCS1A02G137200	NA	695	01:01:01	FALSE
TraesCS1A02G137300	NA	696	01:01:01	FALSE
TraesCS1A02G137400	NA	697	01:01:01	FALSE
TraesCS1A02G137500	NA	23332	01:00:01	FALSE
TraesCS1A02G137600	NA	NA	NA	FALSE
TraesCS1A02G137700	NA	698	01:01:01	FALSE
TraesCS1A02G137800	NA	699	01:01:01	FALSE
TraesCS1A02G137900	NA	700	01:01:01	FALSE
TraesCS1A02G138000	NA	20654	01:01:00	FALSE
TraesCS1A02G138100	NA	701	01:01:01	FALSE
TraesCS1A02G138200	NA	23333	01:00:01	FALSE
TraesCS1A02G138300	NA	702	01:01:01	FALSE
TraesCS1A02G138400	NA	703	01:01:01	FALSE
TraesCS1A02G138500	NA	704	01:01:01	FALSE
TraesCS1A02G138600	NA	705	01:01:01	FALSE
TraesCS1A02G138700	NA	20655	01:01:00	FALSE
TraesCS1A02G138800	NA	706	01:01:01	FALSE
TraesCS1A02G138900	NA	NA	NA	FALSE
TraesCS1A02G139000	NA	NA	NA	FALSE
TraesCS1A02G139100	NA	23334	01:00:01	FALSE
TraesCS1A02G139200	NA	707	01:01:01	FALSE
TraesCS1A02G139300	NA	708	01:01:01	FALSE
TraesCS1A02G139400	NA	709	01:01:01	FALSE
TraesCS1A02G139500	NA	20656	01:01:00	FALSE
TraesCS1A02G139600	NA	20657	01:01:00	FALSE
TraesCS1A02G139700	E2F-DP	710	01:01:01	TRUE
TraesCS1A02G139800	NA	20658	01:01:00	FALSE
TraesCS1A02G139900	NA	711	01:01:01	FALSE
TraesCS1A02G140000	B3	NA	NA	TRUE
TraesCS1A02G140100	NA	NA	NA	FALSE
TraesCS1A02G140200	NA	NA	NA	FALSE
TraesCS1A02G140300	NA	NA	NA	FALSE
TraesCS1A02G140400	NA	NA	NA	FALSE
TraesCS1A02G140500	NA	NA	NA	FALSE
TraesCS1A02G140600	NA	NA	NA	FALSE
TraesCS1A02G140700	NA	712	01:01:01	FALSE
TraesCS1A02G140800	NA	20659	01:01:00	FALSE
TraesCS1A02G140900	NA	713	01:01:01	FALSE
TraesCS1A02G141000	NA	23335	01:00:01	FALSE
TraesCS1A02G141100	NA	714	01:01:01	FALSE
TraesCS1A02G141200	NA	715	01:01:01	FALSE
TraesCS1A02G141300	NA	716	01:01:01	FALSE
TraesCS1A02G141400	NA	717	01:01:01	FALSE
TraesCS1A02G141500	NA	718	01:01:01	FALSE
TraesCS1A02G141600	NA	719	01:01:01	FALSE
TraesCS1A02G141700	NA	720	01:01:01	FALSE
TraesCS1A02G141800	AP2/ERF-ERF	721	01:01:01	TRUE
TraesCS1A02G141900	NA	722	01:01:01	FALSE
TraesCS1A02G142000	NA	723	01:01:01	FALSE
TraesCS1A02G142100	NA	NA	NA	FALSE
TraesCS1A02G142200	NA	724	01:01:01	FALSE
TraesCS1A02G142300	NA	725	01:01:01	FALSE
TraesCS1A02G142400	NA	726	01:01:01	FALSE
TraesCS1A02G142500	NA	727	01:01:01	FALSE
TraesCS1A02G142600	NA	728	01:01:01	FALSE
TraesCS1A02G142700	NA	20660	01:01:00	FALSE
TraesCS1A02G142800	NA	NA	NA	FALSE
TraesCS1A02G142900	NA	729	01:01:01	FALSE
TraesCS1A02G143000	NA	730	01:01:01	FALSE
TraesCS1A02G143100	NA	731	01:01:01	FALSE
TraesCS1A02G143200	NA	NA	NA	FALSE
TraesCS1A02G143300	NA	732	01:01:01	FALSE
TraesCS1A02G143400	NA	733	01:01:01	FALSE
TraesCS1A02G143500	NA	734	01:01:01	FALSE
TraesCS1A02G143600	NA	735	01:01:01	FALSE
TraesCS1A02G143700	NA	736	01:01:01	FALSE
TraesCS1A02G143800	NA	737	01:01:01	FALSE
TraesCS1A02G143900	NA	738	01:01:01	FALSE
TraesCS1A02G144000	NA	739	01:01:01	FALSE
TraesCS1A02G144100	NA	740	01:01:01	FALSE
TraesCS1A02G144200	NA	NA	NA	FALSE
TraesCS1A02G144400	C2C2-GATA	741	01:01:01	TRUE
TraesCS1A02G144500	NA	23336	01:00:01	FALSE
TraesCS1A02G144600	NA	742	01:01:01	FALSE
TraesCS1A02G144700	NA	743	01:01:01	FALSE
TraesCS1A02G144800	NA	744	01:01:01	FALSE
TraesCS1A02G144900	NA	20661	01:01:00	FALSE
TraesCS1A02G145000	NA	745	01:01:01	FALSE
TraesCS1A02G145100	NA	746	01:01:01	FALSE
TraesCS1A02G145300	NA	747	01:01:01	FALSE
TraesCS1A02G145400	NA	23337	01:00:01	FALSE
TraesCS1A02G145500	NA	NA	NA	FALSE
TraesCS1A02G145600	NA	NA	NA	FALSE
TraesCS1A02G145700	NA	748	01:01:01	FALSE
TraesCS1A02G145800	NA	749	01:01:01	FALSE
TraesCS1A02G145900	NA	750	01:01:01	FALSE
TraesCS1A02G146000	NA	751	01:01:01	FALSE
TraesCS1A02G146200	NA	752	01:01:01	FALSE
TraesCS1A02G146400	NA	NA	NA	FALSE
TraesCS1A02G146500	NA	20662	01:01:00	FALSE
TraesCS1A02G146600	NA	753	01:01:01	FALSE
TraesCS1A02G146700	NA	NA	NA	FALSE
TraesCS1A02G146800	NA	NA	NA	FALSE
TraesCS1A02G146900	NA	754	01:01:01	FALSE
TraesCS1A02G147000	NA	755	01:01:01	FALSE
TraesCS1A02G147100	NA	NA	NA	FALSE
TraesCS1A02G147200	NA	756	01:01:01	FALSE
TraesCS1A02G147300	NA	20663	01:01:00	FALSE
TraesCS1A02G147400	NA	757	01:01:01	FALSE
TraesCS1A02G147500	NA	758	01:01:01	FALSE
TraesCS1A02G147600	NA	759	01:01:01	FALSE
TraesCS1A02G147700	NA	760	01:01:01	FALSE
TraesCS1A02G147800	NA	NA	NA	FALSE
TraesCS1A02G148000	NA	761	01:01:01	FALSE
TraesCS1A02G148100	NA	NA	NA	FALSE
TraesCS1A02G148300	NA	762	01:01:01	FALSE
TraesCS1A02G148400	NA	763	01:01:01	FALSE
TraesCS1A02G148500	NA	NA	NA	FALSE
TraesCS1A02G148600	NA	NA	NA	FALSE
TraesCS1A02G148700	NA	NA	NA	FALSE
TraesCS1A02G148800	NA	NA	NA	FALSE
TraesCS1A02G148900	NA	23338	01:00:01	FALSE
TraesCS1A02G149000	NA	20664	01:01:00	FALSE
TraesCS1A02G149100	NA	764	01:01:01	FALSE
TraesCS1A02G149200	NA	765	01:01:01	FALSE
TraesCS1A02G149300	NA	766	01:01:01	FALSE
TraesCS1A02G149400	NA	767	01:01:01	FALSE
TraesCS1A02G149500	NA	768	01:01:01	FALSE
TraesCS1A02G149600	NA	20665	01:01:00	FALSE
TraesCS1A02G149700	NA	769	01:01:01	FALSE
TraesCS1A02G149800	NA	770	01:01:01	FALSE
TraesCS1A02G150000	NA	20666	01:01:00	FALSE
TraesCS1A02G150100	NA	NA	NA	FALSE
TraesCS1A02G150200	NA	771	01:01:01	FALSE
TraesCS1A02G150300	NA	NA	NA	FALSE
TraesCS1A02G150400	NA	772	01:01:01	FALSE
TraesCS1A02G150500	NA	23339	01:00:01	FALSE
TraesCS1A02G150600	NA	773	01:01:01	FALSE
TraesCS1A02G150700	NA	774	01:01:01	FALSE
TraesCS1A02G150800	NA	775	01:01:01	FALSE
TraesCS1A02G150900	NA	776	01:01:01	FALSE
TraesCS1A02G151000	NA	777	01:01:01	FALSE
TraesCS1A02G151100	NA	778	01:01:01	FALSE
TraesCS1A02G151200	NA	779	01:01:01	FALSE
TraesCS1A02G151300	NA	NA	NA	FALSE
TraesCS1A02G151400	NA	780	01:01:01	FALSE
TraesCS1A02G151500	NA	781	01:01:01	FALSE
TraesCS1A02G151600	NA	782	01:01:01	FALSE
TraesCS1A02G151700	NA	783	01:01:01	FALSE
TraesCS1A02G151900	NA	NA	NA	FALSE
TraesCS1A02G152000	NA	784	01:01:01	FALSE
TraesCS1A02G152100	NA	785	01:01:01	FALSE
TraesCS1A02G152200	NA	786	01:01:01	FALSE
TraesCS1A02G152300	NA	787	01:01:01	FALSE
TraesCS1A02G152400	NA	788	01:01:01	FALSE
TraesCS1A02G152500	NA	789	01:01:01	FALSE
TraesCS1A02G152600	NA	790	01:01:01	FALSE
TraesCS1A02G152700	NA	NA	NA	FALSE
TraesCS1A02G152800	NA	791	01:01:01	FALSE
TraesCS1A02G152900	NA	792	01:01:01	FALSE
TraesCS1A02G153000	NA	23340	01:00:01	FALSE
TraesCS1A02G153100	NA	793	01:01:01	FALSE
TraesCS1A02G153200	NA	NA	NA	FALSE
TraesCS1A02G153300	NA	794	01:01:01	FALSE
TraesCS1A02G153400	NA	795	01:01:01	FALSE
TraesCS1A02G153500	NA	20667	01:01:00	FALSE
TraesCS1A02G153600	NA	796	01:01:01	FALSE
TraesCS1A02G153700	NA	NA	NA	FALSE
TraesCS1A02G153800	NA	797	01:01:01	FALSE
TraesCS1A02G153900	NA	798	01:01:01	FALSE
TraesCS1A02G154000	NA	NA	NA	FALSE
TraesCS1A02G154100	NA	23341	01:00:01	FALSE
TraesCS1A02G154200	NA	NA	NA	FALSE
TraesCS1A02G154300	NA	799	01:01:01	FALSE
TraesCS1A02G154400	NA	800	01:01:01	FALSE
TraesCS1A02G154500	NA	801	01:01:01	FALSE
TraesCS1A02G154600	NA	802	01:01:01	FALSE
TraesCS1A02G154700	NA	803	01:01:01	FALSE
TraesCS1A02G154800	NA	NA	NA	FALSE
TraesCS1A02G154900	NA	804	01:01:01	FALSE
TraesCS1A02G155000	NA	NA	NA	FALSE
TraesCS1A02G155200	NA	805	01:01:01	FALSE
TraesCS1A02G155300	MYB	806	01:01:01	TRUE
TraesCS1A02G155400	C2H2	NA	NA	TRUE
TraesCS1A02G155500	NA	807	01:01:01	FALSE
TraesCS1A02G155600	NA	23342	01:00:01	FALSE
TraesCS1A02G155700	NA	NA	NA	FALSE
TraesCS1A02G155800	NA	NA	NA	FALSE
TraesCS1A02G155900	NA	NA	NA	FALSE
TraesCS1A02G156000	NA	808	01:01:01	FALSE
TraesCS1A02G156100	NA	809	01:01:01	FALSE
TraesCS1A02G156200	NA	NA	NA	FALSE
TraesCS1A02G156300	NA	810	01:01:01	FALSE
TraesCS1A02G156400	NA	811	01:01:01	FALSE
TraesCS1A02G156500	NA	812	01:01:01	FALSE
TraesCS1A02G156600	B3-ARF	813	01:01:01	TRUE
TraesCS1A02G156700	NA	NA	NA	FALSE
TraesCS1A02G156800	NA	NA	NA	FALSE
TraesCS1A02G156900	NA	NA	NA	FALSE
TraesCS1A02G157000	NA	NA	NA	FALSE
TraesCS1A02G157100	NA	20668	01:01:00	FALSE
TraesCS1A02G157200	NA	NA	NA	FALSE
TraesCS1A02G157300	NA	NA	NA	FALSE
TraesCS1A02G157400	NA	NA	NA	FALSE
TraesCS1A02G157500	HB-HD-ZIP	814	01:01:01	TRUE
TraesCS1A02G157600	NA	NA	NA	FALSE
TraesCS1A02G157700	NA	815	01:01:01	FALSE
TraesCS1A02G157800	NA	NA	NA	FALSE
TraesCS1A02G157900	NA	816	01:01:01	FALSE
TraesCS1A02G158100	NA	NA	NA	FALSE
TraesCS1A02G158200	NA	817	01:01:01	FALSE
TraesCS1A02G158300	NA	818	01:01:01	FALSE
TraesCS1A02G158400	NA	819	01:01:01	FALSE
TraesCS1A02G158500	NA	820	01:01:01	FALSE
TraesCS1A02G158600	NA	821	01:01:01	FALSE
TraesCS1A02G158700	NA	822	01:01:01	FALSE
TraesCS1A02G158800	NA	823	01:01:01	FALSE
TraesCS1A02G158900	NA	824	01:01:01	FALSE
TraesCS1A02G159000	NA	825	01:01:01	FALSE
TraesCS1A02G159100	NA	826	01:01:01	FALSE
TraesCS1A02G159200	NA	827	01:01:01	FALSE
TraesCS1A02G159300	NA	828	01:01:01	FALSE
TraesCS1A02G159400	NA	829	01:01:01	FALSE
TraesCS1A02G159500	NA	830	01:01:01	FALSE
TraesCS1A02G159600	NA	831	01:01:01	FALSE
TraesCS1A02G159700	NA	832	01:01:01	FALSE
TraesCS1A02G159800	NA	NA	NA	FALSE
TraesCS1A02G159900	NA	NA	NA	FALSE
TraesCS1A02G160000	NA	20669	01:01:00	FALSE
TraesCS1A02G160100	NA	833	01:01:01	FALSE
TraesCS1A02G160200	NA	834	01:01:01	FALSE
TraesCS1A02G160300	NA	835	01:01:01	FALSE
TraesCS1A02G160400	NA	836	01:01:01	FALSE
TraesCS1A02G160500	NA	837	01:01:01	FALSE
TraesCS1A02G160600	NA	838	01:01:01	FALSE
TraesCS1A02G160700	NA	839	01:01:01	FALSE
TraesCS1A02G160800	NA	20670	01:01:00	FALSE
TraesCS1A02G160900	NA	840	01:01:01	FALSE
TraesCS1A02G161000	NA	23343	01:00:01	FALSE
TraesCS1A02G161100	NA	20671	01:01:00	FALSE
TraesCS1A02G161200	NA	841	01:01:01	FALSE
TraesCS1A02G161300	NA	842	01:01:01	FALSE
TraesCS1A02G161400	NA	20672	01:01:00	FALSE
TraesCS1A02G161500	NA	20673	01:01:00	FALSE
TraesCS1A02G161600	NA	843	01:01:01	FALSE
TraesCS1A02G161700	NA	20674	01:01:00	FALSE
TraesCS1A02G161800	NA	NA	NA	FALSE
TraesCS1A02G161900	NA	844	01:01:01	FALSE
TraesCS1A02G162000	NA	NA	NA	FALSE
TraesCS1A02G162100	NA	845	01:01:01	FALSE
TraesCS1A02G162200	NA	846	01:01:01	FALSE
TraesCS1A02G162300	NA	847	01:01:01	FALSE
TraesCS1A02G162400	NA	848	01:01:01	FALSE
TraesCS1A02G162500	NA	849	01:01:01	FALSE
TraesCS1A02G162600	NA	23344	01:00:01	FALSE
TraesCS1A02G162700	NA	850	01:01:01	FALSE
TraesCS1A02G162800	NA	851	01:01:01	FALSE
TraesCS1A02G163000	NA	852	01:01:01	FALSE
TraesCS1A02G163100	NA	853	01:01:01	FALSE
TraesCS1A02G163200	NA	854	01:01:01	FALSE
TraesCS1A02G163400	NA	855	01:01:01	FALSE
TraesCS1A02G163500	NA	23345	01:00:01	FALSE
TraesCS1A02G163600	NA	23346	01:00:01	FALSE
TraesCS1A02G163700	NA	856	01:01:01	FALSE
TraesCS1A02G163800	NA	NA	NA	FALSE
TraesCS1A02G163900	NA	NA	NA	FALSE
TraesCS1A02G164000	NA	857	01:01:01	FALSE
TraesCS1A02G164100	NA	23347	01:00:01	FALSE
TraesCS1A02G164200	NA	858	01:01:01	FALSE
TraesCS1A02G164300	NA	859	01:01:01	FALSE
TraesCS1A02G164400	NA	20675	01:01:00	FALSE
TraesCS1A02G164500	NA	20676	01:01:00	FALSE
TraesCS1A02G164600	NA	20677	01:01:00	FALSE
TraesCS1A02G164700	NA	860	01:01:01	FALSE
TraesCS1A02G164800	NA	861	01:01:01	FALSE
TraesCS1A02G164900	NA	862	01:01:01	FALSE
TraesCS1A02G165000	NA	20678	01:01:00	FALSE
TraesCS1A02G165100	NA	NA	NA	FALSE
TraesCS1A02G165200	NA	NA	NA	FALSE
TraesCS1A02G165300	NA	863	01:01:01	FALSE
TraesCS1A02G165400	NA	864	01:01:01	FALSE
TraesCS1A02G165500	NA	NA	NA	FALSE
TraesCS1A02G165600	NA	20679	01:01:00	FALSE
TraesCS1A02G165700	NA	865	01:01:01	FALSE
TraesCS1A02G165800	NA	866	01:01:01	FALSE
TraesCS1A02G165900	NA	867	01:01:01	FALSE
TraesCS1A02G166000	NA	868	01:01:01	FALSE
TraesCS1A02G166100	NA	NA	NA	FALSE
TraesCS1A02G166200	NA	NA	NA	FALSE
TraesCS1A02G166300	NA	20680	01:01:00	FALSE
TraesCS1A02G166400	NA	869	01:01:01	FALSE
TraesCS1A02G166500	NA	870	01:01:01	FALSE
TraesCS1A02G166600	NA	871	01:01:01	FALSE
TraesCS1A02G166800	NA	NA	NA	FALSE
TraesCS1A02G166900	NA	872	01:01:01	FALSE
TraesCS1A02G167000	NA	873	01:01:01	FALSE
TraesCS1A02G167100	NA	874	01:01:01	FALSE
TraesCS1A02G167200	NA	875	01:01:01	FALSE
TraesCS1A02G167300	NA	876	01:01:01	FALSE
TraesCS1A02G167400	NA	877	01:01:01	FALSE
TraesCS1A02G167500	NA	878	01:01:01	FALSE
TraesCS1A02G167600	NA	879	01:01:01	FALSE
TraesCS1A02G167700	NA	880	01:01:01	FALSE
TraesCS1A02G167800	NA	881	01:01:01	FALSE
TraesCS1A02G167900	NA	882	01:01:01	FALSE
TraesCS1A02G168100	NA	883	01:01:01	FALSE
TraesCS1A02G168200	NA	NA	NA	FALSE
TraesCS1A02G168300	NA	884	01:01:01	FALSE
TraesCS1A02G168400	NA	885	01:01:01	FALSE
TraesCS1A02G168500	NA	886	01:01:01	FALSE
TraesCS1A02G168600	NA	20293	01:01:01	FALSE
TraesCS1A02G168700	NA	887	01:01:01	FALSE
TraesCS1A02G168800	NA	888	01:01:01	FALSE
TraesCS1A02G168900	NA	889	01:01:01	FALSE
TraesCS1A02G169000	NA	890	01:01:01	FALSE
TraesCS1A02G169100	NA	891	01:01:01	FALSE
TraesCS1A02G169200	NA	892	01:01:01	FALSE
TraesCS1A02G169300	NA	893	01:01:01	FALSE
TraesCS1A02G169400	MYB	NA	NA	TRUE
TraesCS1A02G169500	NA	894	01:01:01	FALSE
TraesCS1A02G169600	NA	895	01:01:01	FALSE
TraesCS1A02G169700	NA	20681	01:01:00	FALSE
TraesCS1A02G169800	NA	NA	NA	FALSE
TraesCS1A02G169900	NA	NA	NA	FALSE
TraesCS1A02G170000	NA	896	01:01:01	FALSE
TraesCS1A02G170100	NA	897	01:01:01	FALSE
TraesCS1A02G170200	NA	898	01:01:01	FALSE
TraesCS1A02G170300	NA	899	01:01:01	FALSE
TraesCS1A02G170400	NA	900	01:01:01	FALSE
TraesCS1A02G170500	NA	23348	01:00:01	FALSE
TraesCS1A02G170600	NA	901	01:01:01	FALSE
TraesCS1A02G170700	NA	902	01:01:01	FALSE
TraesCS1A02G170800	NA	903	01:01:01	FALSE
TraesCS1A02G170900	NA	904	01:01:01	FALSE
TraesCS1A02G171000	NA	905	01:01:01	FALSE
TraesCS1A02G171100	NA	906	01:01:01	FALSE
TraesCS1A02G171200	NA	907	01:01:01	FALSE
TraesCS1A02G171300	C2C2-Dof	20682	01:01:00	TRUE
TraesCS1A02G171400	NA	908	01:01:01	FALSE
TraesCS1A02G171500	NA	909	01:01:01	FALSE
TraesCS1A02G171600	NA	910	01:01:01	FALSE
TraesCS1A02G171700	NA	911	01:01:01	FALSE
TraesCS1A02G171800	NA	912	01:01:01	FALSE
TraesCS1A02G171900	NA	913	01:01:01	FALSE
TraesCS1A02G172100	NA	914	01:01:01	FALSE
TraesCS1A02G172200	NA	NA	NA	FALSE
TraesCS1A02G172300	NA	915	01:01:01	FALSE
TraesCS1A02G172400	NA	NA	NA	FALSE
TraesCS1A02G172600	NA	916	01:01:01	FALSE
TraesCS1A02G172700	NA	917	01:01:01	FALSE
TraesCS1A02G172800	NA	918	01:01:01	FALSE
TraesCS1A02G172900	NA	919	01:01:01	FALSE
TraesCS1A02G173000	NA	920	01:01:01	FALSE
TraesCS1A02G173100	NA	921	01:01:01	FALSE
TraesCS1A02G173200	NA	922	01:01:01	FALSE
TraesCS1A02G173300	NA	NA	NA	FALSE
TraesCS1A02G173400	NA	923	01:01:01	FALSE
TraesCS1A02G173500	NA	20683	01:01:00	FALSE
TraesCS1A02G173600	LIM	924	01:01:01	TRUE
TraesCS1A02G173700	NA	925	01:01:01	FALSE
TraesCS1A02G173800	NA	20096	01:01:01	FALSE
TraesCS1A02G173900	NA	NA	NA	FALSE
TraesCS1A02G174000	NA	NA	NA	FALSE
TraesCS1A02G174100	NA	20292	01:01:01	FALSE
TraesCS1A02G174200	NA	NA	NA	FALSE
TraesCS1A02G174300	NA	NA	NA	FALSE
TraesCS1A02G174400	NA	NA	NA	FALSE
TraesCS1A02G174500	NA	926	01:01:01	FALSE
TraesCS1A02G174600	NA	927	01:01:01	FALSE
TraesCS1A02G174700	NA	23349	01:00:01	FALSE
TraesCS1A02G174800	NA	NA	NA	FALSE
TraesCS1A02G174900	NA	928	01:01:01	FALSE
TraesCS1A02G175000	NA	929	01:01:01	FALSE
TraesCS1A02G175100	NA	NA	NA	FALSE
TraesCS1A02G175200	NA	930	01:01:01	FALSE
TraesCS1A02G175300	NA	NA	NA	FALSE
TraesCS1A02G175500	NA	931	01:01:01	FALSE
TraesCS1A02G175600	NA	932	01:01:01	FALSE
TraesCS1A02G175700	NA	933	01:01:01	FALSE
TraesCS1A02G175800	NA	934	01:01:01	FALSE
TraesCS1A02G175900	NA	935	01:01:01	FALSE
TraesCS1A02G176000	NA	936	01:01:01	FALSE
TraesCS1A02G176100	NA	NA	NA	FALSE
TraesCS1A02G176200	NA	937	01:01:01	FALSE
TraesCS1A02G176300	C2C2-YABBY	938	01:01:01	TRUE
TraesCS1A02G176400	NA	NA	NA	FALSE
TraesCS1A02G176500	NA	939	01:01:01	FALSE
TraesCS1A02G176700	Trihelix	940	01:01:01	TRUE
TraesCS1A02G176800	NA	941	01:01:01	FALSE
TraesCS1A02G176900	NA	942	01:01:01	FALSE
TraesCS1A02G177000	NA	943	01:01:01	FALSE
TraesCS1A02G177100	NA	23350	01:00:01	FALSE
TraesCS1A02G177200	NA	NA	NA	FALSE
TraesCS1A02G177300	NA	944	01:01:01	FALSE
TraesCS1A02G177400	NA	945	01:01:01	FALSE
TraesCS1A02G177500	NA	946	01:01:01	FALSE
TraesCS1A02G177600	NA	947	01:01:01	FALSE
TraesCS1A02G177700	NA	948	01:01:01	FALSE
TraesCS1A02G177800	NA	949	01:01:01	FALSE
TraesCS1A02G177900	NA	NA	NA	FALSE
TraesCS1A02G178000	NA	950	01:01:01	FALSE
TraesCS1A02G178100	NA	23351	01:00:01	FALSE
TraesCS1A02G178200	NA	951	01:01:01	FALSE
TraesCS1A02G178300	NA	952	01:01:01	FALSE
TraesCS1A02G178400	NA	953	01:01:01	FALSE
TraesCS1A02G178500	NA	23352	01:00:01	FALSE
TraesCS1A02G178600	NA	954	01:01:01	FALSE
TraesCS1A02G178700	NA	955	01:01:01	FALSE
TraesCS1A02G178800	NA	956	01:01:01	FALSE
TraesCS1A02G178900	NA	20684	01:01:00	FALSE
TraesCS1A02G179000	NA	23353	01:00:01	FALSE
TraesCS1A02G179100	NA	NA	NA	FALSE
TraesCS1A02G179200	NA	957	01:01:01	FALSE
TraesCS1A02G179300	NA	958	01:01:01	FALSE
TraesCS1A02G179400	NA	959	01:01:01	FALSE
TraesCS1A02G179500	NA	960	01:01:01	FALSE
TraesCS1A02G179600	NA	961	01:01:01	FALSE
TraesCS1A02G179700	NA	962	01:01:01	FALSE
TraesCS1A02G179800	NA	NA	NA	FALSE
TraesCS1A02G179900	NA	23354	01:00:01	FALSE
TraesCS1A02G180000	NA	963	01:01:01	FALSE
TraesCS1A02G180100	NA	964	01:01:01	FALSE
TraesCS1A02G180200	NA	965	01:01:01	FALSE
TraesCS1A02G180300	NA	966	01:01:01	FALSE
TraesCS1A02G180400	NA	967	01:01:01	FALSE
TraesCS1A02G180500	NA	968	01:01:01	FALSE
TraesCS1A02G180600	NA	NA	NA	FALSE
TraesCS1A02G180700	NA	969	01:01:01	FALSE
TraesCS1A02G180800	NA	970	01:01:01	FALSE
TraesCS1A02G180900	NA	NA	NA	FALSE
TraesCS1A02G181000	NA	971	01:01:01	FALSE
TraesCS1A02G181100	NA	972	01:01:01	FALSE
TraesCS1A02G181300	NA	20685	01:01:00	FALSE
TraesCS1A02G181400	NA	973	01:01:01	FALSE
TraesCS1A02G181500	NA	974	01:01:01	FALSE
TraesCS1A02G181600	NA	975	01:01:01	FALSE
TraesCS1A02G181700	NA	NA	NA	FALSE
TraesCS1A02G181800	NA	NA	NA	FALSE
TraesCS1A02G181900	NA	976	01:01:01	FALSE
TraesCS1A02G182000	NA	977	01:01:01	FALSE
TraesCS1A02G182100	NA	978	01:01:01	FALSE
TraesCS1A02G182200	NA	979	01:01:01	FALSE
TraesCS1A02G182300	NA	980	01:01:01	FALSE
TraesCS1A02G182400	NA	981	01:01:01	FALSE
TraesCS1A02G182500	NA	982	01:01:01	FALSE
TraesCS1A02G182600	NA	983	01:01:01	FALSE
TraesCS1A02G182700	NA	984	01:01:01	FALSE
TraesCS1A02G182800	NA	985	01:01:01	FALSE
TraesCS1A02G182900	NA	986	01:01:01	FALSE
TraesCS1A02G183000	NA	987	01:01:01	FALSE
TraesCS1A02G183100	NA	988	01:01:01	FALSE
TraesCS1A02G183200	NA	NA	NA	FALSE
TraesCS1A02G183300	NA	989	01:01:01	FALSE
TraesCS1A02G183400	HB-BELL	990	01:01:01	TRUE
TraesCS1A02G183500	NA	991	01:01:01	FALSE
TraesCS1A02G183600	NA	NA	NA	FALSE
TraesCS1A02G183700	NA	NA	NA	FALSE
TraesCS1A02G183800	NA	992	01:01:01	FALSE
TraesCS1A02G183900	NA	20097	01:01:01	FALSE
TraesCS1A02G184000	NA	993	01:01:01	FALSE
TraesCS1A02G184100	NA	994	01:01:01	FALSE
TraesCS1A02G184200	NA	NA	NA	FALSE
TraesCS1A02G184300	NA	995	01:01:01	FALSE
TraesCS1A02G184400	NA	NA	NA	FALSE
TraesCS1A02G184500	NA	996	01:01:01	FALSE
TraesCS1A02G184600	NA	997	01:01:01	FALSE
TraesCS1A02G184700	NA	NA	NA	FALSE
TraesCS1A02G184800	NA	998	01:01:01	FALSE
TraesCS1A02G184900	NA	999	01:01:01	FALSE
TraesCS1A02G185100	NA	1000	01:01:01	FALSE
TraesCS1A02G185200	NA	1001	01:01:01	FALSE
TraesCS1A02G185300	NA	1002	01:01:01	FALSE
TraesCS1A02G185400	OFP	1003	01:01:01	TRUE
TraesCS1A02G185500	NA	NA	NA	FALSE
TraesCS1A02G185700	NA	23355	01:00:01	FALSE
TraesCS1A02G185800	NA	1004	01:01:01	FALSE
TraesCS1A02G185900	NA	1005	01:01:01	FALSE
TraesCS1A02G186000	bZIP	1006	01:01:01	TRUE
TraesCS1A02G186100	NA	23356	01:00:01	FALSE
TraesCS1A02G186200	NA	1007	01:01:01	FALSE
TraesCS1A02G186300	NA	1008	01:01:01	FALSE
TraesCS1A02G186400	NA	1009	01:01:01	FALSE
TraesCS1A02G186500	NA	1010	01:01:01	FALSE
TraesCS1A02G186600	NA	20686	01:01:00	FALSE
TraesCS1A02G186700	NA	1011	01:01:01	FALSE
TraesCS1A02G186800	NA	NA	NA	FALSE
TraesCS1A02G186900	NA	NA	NA	FALSE
TraesCS1A02G187000	NA	1012	01:01:01	FALSE
TraesCS1A02G187100	NA	1013	01:01:01	FALSE
TraesCS1A02G187200	NA	NA	NA	FALSE
TraesCS1A02G187300	NA	1014	01:01:01	FALSE
TraesCS1A02G187400	NA	1015	01:01:01	FALSE
TraesCS1A02G187500	NA	1016	01:01:01	FALSE
TraesCS1A02G187600	NA	1017	01:01:01	FALSE
TraesCS1A02G187700	NA	1018	01:01:01	FALSE
TraesCS1A02G187800	NA	1019	01:01:01	FALSE
TraesCS1A02G187900	AP2/ERF-ERF	1020	01:01:01	TRUE
TraesCS1A02G188000	NA	1021	01:01:01	FALSE
TraesCS1A02G188100	NA	1022	01:01:01	FALSE
TraesCS1A02G188200	NA	1023	01:01:01	FALSE
TraesCS1A02G188300	NA	NA	NA	FALSE
TraesCS1A02G188400	NA	1024	01:01:01	FALSE
TraesCS1A02G188500	NA	NA	NA	FALSE
TraesCS1A02G188600	NA	1025	01:01:01	FALSE
TraesCS1A02G188700	NA	1026	01:01:01	FALSE
TraesCS1A02G188800	NA	1027	01:01:01	FALSE
TraesCS1A02G188900	NA	1028	01:01:01	FALSE
TraesCS1A02G189000	NA	1029	01:01:01	FALSE
TraesCS1A02G189100	NA	1030	01:01:01	FALSE
TraesCS1A02G189200	NA	1031	01:01:01	FALSE
TraesCS1A02G189300	NA	1032	01:01:01	FALSE
TraesCS1A02G189400	NA	NA	NA	FALSE
TraesCS1A02G189500	NA	1033	01:01:01	FALSE
TraesCS1A02G189600	NA	1034	01:01:01	FALSE
TraesCS1A02G189700	NA	NA	NA	FALSE
TraesCS1A02G189800	NA	20294	01:01:01	FALSE
TraesCS1A02G189900	NA	1035	01:01:01	FALSE
TraesCS1A02G190000	NA	1036	01:01:01	FALSE
TraesCS1A02G190100	NAC	1037	01:01:01	TRUE
TraesCS1A02G190200	NA	1038	01:01:01	FALSE
TraesCS1A02G190300	NA	20687	01:01:00	FALSE
TraesCS1A02G190400	NA	NA	NA	FALSE
TraesCS1A02G190500	NA	NA	NA	FALSE
TraesCS1A02G190600	NA	NA	NA	FALSE
TraesCS1A02G190700	NA	20688	01:01:00	FALSE
TraesCS1A02G190800	NA	1039	01:01:01	FALSE
TraesCS1A02G190900	NA	1040	01:01:01	FALSE
TraesCS1A02G191000	NA	1041	01:01:01	FALSE
TraesCS1A02G191100	NA	NA	NA	FALSE
TraesCS1A02G191300	NA	1042	01:01:01	FALSE
TraesCS1A02G191400	NA	1043	01:01:01	FALSE
TraesCS1A02G191500	NA	20689	01:01:00	FALSE
TraesCS1A02G191600	NA	1044	01:01:01	FALSE
TraesCS1A02G191700	NA	1045	01:01:01	FALSE
TraesCS1A02G191800	NA	1046	01:01:01	FALSE
TraesCS1A02G191900	NA	1047	01:01:01	FALSE
TraesCS1A02G192000	NA	NA	NA	FALSE
TraesCS1A02G192100	B3	NA	NA	TRUE
TraesCS1A02G192200	NA	NA	NA	FALSE
TraesCS1A02G192300	NA	1048	01:01:01	FALSE
TraesCS1A02G192400	NA	1049	01:01:01	FALSE
TraesCS1A02G192500	NA	1050	01:01:01	FALSE
TraesCS1A02G192600	NA	NA	NA	FALSE
TraesCS1A02G192700	NA	1051	01:01:01	FALSE
TraesCS1A02G192800	PLATZ	1052	01:01:01	TRUE
TraesCS1A02G192900	NA	23357	01:00:01	FALSE
TraesCS1A02G193000	NA	1053	01:01:01	FALSE
TraesCS1A02G193100	NA	23358	01:00:01	FALSE
TraesCS1A02G193200	bHLH	1054	01:01:01	TRUE
TraesCS1A02G193300	NA	1055	01:01:01	FALSE
TraesCS1A02G193400	HB-HD-ZIP	1056	01:01:01	TRUE
TraesCS1A02G193500	NA	1057	01:01:01	FALSE
TraesCS1A02G193600	NA	1058	01:01:01	FALSE
TraesCS1A02G193700	NA	1059	01:01:01	FALSE
TraesCS1A02G193800	NA	NA	NA	FALSE
TraesCS1A02G193900	NA	1060	01:01:01	FALSE
TraesCS1A02G194000	NA	1061	01:01:01	FALSE
TraesCS1A02G194100	NA	1062	01:01:01	FALSE
TraesCS1A02G194200	NA	20690	01:01:00	FALSE
TraesCS1A02G194400	NA	1063	01:01:01	FALSE
TraesCS1A02G194500	NA	1064	01:01:01	FALSE
TraesCS1A02G194600	NA	NA	NA	FALSE
TraesCS1A02G194700	NA	1065	01:01:01	FALSE
TraesCS1A02G194800	NA	1066	01:01:01	FALSE
TraesCS1A02G194900	NA	1067	01:01:01	FALSE
TraesCS1A02G195000	NA	NA	NA	FALSE
TraesCS1A02G195100	NA	1068	01:01:01	FALSE
TraesCS1A02G195200	NA	1069	01:01:01	FALSE
TraesCS1A02G195300	NA	1070	01:01:01	FALSE
TraesCS1A02G195312	NA	23359	01:00:01	FALSE
TraesCS1A02G195400	NA	1071	01:01:01	FALSE
TraesCS1A02G195500	NA	23360	01:00:01	FALSE
TraesCS1A02G195700	NA	1072	01:01:01	FALSE
TraesCS1A02G195900	NA	1073	01:01:01	FALSE
TraesCS1A02G196000	NA	20691	01:01:00	FALSE
TraesCS1A02G196100	NA	1074	01:01:01	FALSE
TraesCS1A02G196200	NA	1075	01:01:01	FALSE
TraesCS1A02G196300	NA	1076	01:01:01	FALSE
TraesCS1A02G196400	NA	1077	01:01:01	FALSE
TraesCS1A02G196500	NA	1078	01:01:01	FALSE
TraesCS1A02G196600	NA	1079	01:01:01	FALSE
TraesCS1A02G196700	NA	1080	01:01:01	FALSE
TraesCS1A02G196800	NA	1081	01:01:01	FALSE
TraesCS1A02G196900	NA	NA	NA	FALSE
TraesCS1A02G197000	NA	1082	01:01:01	FALSE
TraesCS1A02G197100	NA	1083	01:01:01	FALSE
TraesCS1A02G197200	NA	1084	01:01:01	FALSE
TraesCS1A02G197300	NA	1085	01:01:01	FALSE
TraesCS1A02G197400	WRKY	1086	01:01:01	TRUE
TraesCS1A02G197500	NA	1087	01:01:01	FALSE
TraesCS1A02G197600	NA	1088	01:01:01	FALSE
TraesCS1A02G197700	NA	1089	01:01:01	FALSE
TraesCS1A02G197800	NA	1090	01:01:01	FALSE
TraesCS1A02G197900	NA	1091	01:01:01	FALSE
TraesCS1A02G198000	NA	1092	01:01:01	FALSE
TraesCS1A02G198100	NA	1093	01:01:01	FALSE
TraesCS1A02G198200	NA	1094	01:01:01	FALSE
TraesCS1A02G198300	NA	1095	01:01:01	FALSE
TraesCS1A02G198400	NA	1096	01:01:01	FALSE
TraesCS1A02G198500	NA	1097	01:01:01	FALSE
TraesCS1A02G198600	NA	1098	01:01:01	FALSE
TraesCS1A02G198700	NA	1099	01:01:01	FALSE
TraesCS1A02G198800	NA	1100	01:01:01	FALSE
TraesCS1A02G198900	NA	1101	01:01:01	FALSE
TraesCS1A02G199000	NA	1102	01:01:01	FALSE
TraesCS1A02G199100	NA	NA	NA	FALSE
TraesCS1A02G199200	NA	23361	01:00:01	FALSE
TraesCS1A02G199300	NA	1103	01:01:01	FALSE
TraesCS1A02G199400	NA	20692	01:01:00	FALSE
TraesCS1A02G199500	NA	1104	01:01:01	FALSE
TraesCS1A02G199600	MADS-MIKC	1105	01:01:01	TRUE
TraesCS1A02G199700	NA	NA	NA	FALSE
TraesCS1A02G199800	NA	NA	NA	FALSE
TraesCS1A02G199900	MADS-MIKC	23362	01:00:01	TRUE
TraesCS1A02G200000	NA	1106	01:01:01	FALSE
TraesCS1A02G200100	NA	20693	01:01:00	FALSE
TraesCS1A02G200200	NA	1107	01:01:01	FALSE
TraesCS1A02G200400	NA	23363	01:00:01	FALSE
TraesCS1A02G200500	B3	1108	01:01:01	TRUE
TraesCS1A02G200600	NA	23364	01:00:01	FALSE
TraesCS1A02G200700	NA	1109	01:01:01	FALSE
TraesCS1A02G200800	NA	1110	01:01:01	FALSE
TraesCS1A02G200900	NA	1111	01:01:01	FALSE
TraesCS1A02G201000	NA	1112	01:01:01	FALSE
TraesCS1A02G201100	MYB	1113	01:01:01	TRUE
TraesCS1A02G201200	NA	1114	01:01:01	FALSE
TraesCS1A02G201300	NA	NA	NA	FALSE
TraesCS1A02G201400	NA	1115	01:01:01	FALSE
TraesCS1A02G201500	NA	NA	NA	FALSE
TraesCS1A02G201600	NA	1116	01:01:01	FALSE
TraesCS1A02G201700	NA	1117	01:01:01	FALSE
TraesCS1A02G201800	NA	NA	NA	FALSE
TraesCS1A02G201900	NA	NA	NA	FALSE
TraesCS1A02G202000	NA	1118	01:01:01	FALSE
TraesCS1A02G202100	NA	1119	01:01:01	FALSE
TraesCS1A02G202200	NA	23365	01:00:01	FALSE
TraesCS1A02G202300	NA	1120	01:01:01	FALSE
TraesCS1A02G202400	NA	NA	NA	FALSE
TraesCS1A02G202500	GARP-G2-like	1121	01:01:01	TRUE
TraesCS1A02G202600	NA	1122	01:01:01	FALSE
TraesCS1A02G202700	NA	NA	NA	FALSE
TraesCS1A02G202800	NA	NA	NA	FALSE
TraesCS1A02G202900	NA	1123	01:01:01	FALSE
TraesCS1A02G203000	NA	1124	01:01:01	FALSE
TraesCS1A02G203100	NA	1125	01:01:01	FALSE
TraesCS1A02G203200	NA	1126	01:01:01	FALSE
TraesCS1A02G203300	NA	1127	01:01:01	FALSE
TraesCS1A02G203400	NA	1128	01:01:01	FALSE
TraesCS1A02G203500	NA	NA	NA	FALSE
TraesCS1A02G203600	NA	23366	01:00:01	FALSE
TraesCS1A02G203700	NA	23367	01:00:01	FALSE
TraesCS1A02G203800	NA	1129	01:01:01	FALSE
TraesCS1A02G203900	NA	1130	01:01:01	FALSE
TraesCS1A02G204100	NA	NA	NA	FALSE
TraesCS1A02G204200	NA	1131	01:01:01	FALSE
[truncated: 105,893 more rows]

## Sheet: Table_S2
Supplemental Table 2. Aegilops tauschii genes in transcription factor families.
GeneID	Family
AET0Gv20020000	MYB-related
AET0Gv20038000	C2H2
AET1Gv20042700	MYB
AET1Gv20047400	FAR1
AET1Gv20064800	C2H2
AET1Gv20070800	HB-other
AET1Gv20088400	C2H2
AET1Gv20098200	MYB
AET1Gv20104200	MADS-MIKC
AET1Gv20185300	bZIP
AET1Gv20233100	B3
AET1Gv20259100	MYB-related
AET1Gv20274600	MYB-related
AET1Gv20280500	HSF
AET1Gv20308000	FAR1
AET1Gv20319500	MYB
AET1Gv20365500	AP2/ERF-ERF
AET1Gv20406900	HB-HD-ZIP
AET1Gv20426100	Trihelix
AET1Gv20482500	AP2/ERF-ERF
AET1Gv20485800	bZIP
AET1Gv20493300	NAC
AET1Gv20104500	MADS-MIKC
AET1Gv20516000	B3
AET1Gv20553300	C2C2-GATA
AET1Gv20556600	MYB
AET1Gv20663200	NAC
AET1Gv20684400	C2H2
AET1Gv20717200	WRKY
AET1Gv20726700	MYB-related
AET1Gv20735400	MADS-M-type
AET1Gv20797000	bZIP
AET1Gv20844900	HSF
AET1Gv20848100	NF-YC
AET1Gv20143700	AP2/ERF-AP2
AET1Gv20923300	FAR1
AET1Gv20953700	HB-WOX
AET1Gv20957500	WRKY
AET1Gv20993200	MYB-related
AET1Gv20994300	MYB-related
AET2Gv20021700	WRKY
AET2Gv20029600	AP2/ERF-ERF
AET2Gv20061000	C3H
AET2Gv20067000	AP2/ERF-ERF
AET2Gv20070700	FAR1
AET2Gv20115700	NAC
AET2Gv20151100	bHLH
AET2Gv20160500	FAR1
AET2Gv20201700	HB-WOX
AET2Gv20300800	HSF
AET2Gv20314200	B3
AET2Gv20359000	NF-YA
AET2Gv20388800	GRAS
AET2Gv20486300	SBP
AET2Gv20584400	GARP-G2-like
AET2Gv20607400	WRKY
AET2Gv20652600	Trihelix
AET2Gv20656500	AP2/ERF-ERF
AET2Gv20703000	FAR1
AET2Gv20705100	AP2/ERF-ERF
AET2Gv20705600	MADS-MIKC
AET2Gv20712400	Trihelix
AET2Gv20741200	C2H2
AET2Gv20755800	NAC
AET2Gv20756000	NAC
AET2Gv20760100	NAC
AET1Gv20169800	MYB
AET2Gv20830800	LIM
AET2Gv20855700	FAR1
AET2Gv20865800	C2C2-GATA
AET2Gv20875900	OFP
AET2Gv20895000	GARP-G2-like
AET2Gv20905600	TCP
AET2Gv20921900	AP2/ERF-ERF
AET2Gv20942000	FAR1
AET2Gv20987600	MYB-related
AET2Gv21019800	NAC
AET2Gv21048900	B3
AET2Gv21091100	bZIP
AET1Gv20185400	HB-KNOX
AET2Gv21132700	AP2/ERF-ERF
AET2Gv21157500	MADS-M-type
AET2Gv21197800	MYB
AET2Gv21198500	B3-ARF
AET2Gv21233200	C2C2-Dof
AET2Gv21288600	NAC
AET2Gv21310500	NAC
AET3Gv20004900	bHLH
AET3Gv20014900	FAR1
AET3Gv20118400	AP2/ERF-RAV
AET3Gv20124700	MYB-related
AET3Gv20171700	NAC
AET3Gv20227100	FAR1
AET3Gv20235400	MYB-related
AET3Gv20248100	C2H2
AET3Gv20335100	MYB
AET3Gv20360600	bHLH
AET3Gv20378300	C3H
AET3Gv20382100	LOB
AET3Gv20393500	C3H
AET3Gv20399900	C3H
AET3Gv20408000	NAC
AET3Gv20506700	bHLH
AET3Gv20513100	bHLH
AET3Gv20520200	WRKY
AET3Gv20594700	HB-WOX
AET1Gv20185800	HB-KNOX
AET1Gv20312700	MADS-MIKC
AET3Gv20650300	C2C2-Dof
AET1Gv20403600	MYB
AET3Gv20683500	OFP
AET1Gv20406400	B3-ARF
AET3Gv20692600	bZIP
AET3Gv20706100	TCP
AET3Gv20763000	bZIP
AET3Gv20781200	OFP
AET3Gv20799400	C2H2
AET3Gv20802200	C2H2
AET1Gv20438500	MYB
AET3Gv20808100	MADS-M-type
AET3Gv20811000	WRKY
AET1Gv20514400	MADS-MIKC
AET3Gv20843300	NAC
AET3Gv20863400	NAC
AET1Gv20514800	MADS-MIKC
AET3Gv20874200	HSF
AET3Gv20921100	NAC
AET3Gv20928000	C2H2
AET3Gv20938900	bHLH
AET3Gv20943600	C3H
AET3Gv20960700	MADS-M-type
AET3Gv20969100	TCP
AET3Gv20978400	Trihelix
AET1Gv20517200	MYB
AET3Gv21145200	SRS
AET3Gv21230100	GARP-G2-like
AET3Gv21259600	C3H
AET4Gv20009500	BES1
AET4Gv20020300	GARP-G2-like
AET4Gv20022300	FAR1
AET4Gv20057800	HSF
AET4Gv20115500	AP2/ERF-ERF
AET1Gv20614600	MYB
AET4Gv20124900	GRF
AET4Gv20168600	C2C2-Dof
AET4Gv20169300	B3
AET4Gv20210100	C2H2
AET1Gv20636300	MADS-MIKC
AET4Gv20288100	GRAS
AET4Gv20289000	GRAS
AET4Gv20339600	FAR1
AET4Gv20450900	bZIP
AET4Gv20490900	C3H
AET4Gv20552400	bHLH
AET4Gv20561500	C3H
AET4Gv20562000	MYB-related
AET1Gv20641500	MADS-MIKC
AET4Gv20604500	NAC
AET4Gv20626500	B3
AET4Gv20679100	FAR1
AET4Gv20707600	FAR1
AET4Gv20717800	Tify
AET4Gv20722600	AP2/ERF-ERF
AET4Gv20725800	B3
AET4Gv20750700	LOB
AET4Gv20765800	MYB
AET4Gv20781200	FAR1
AET4Gv20784200	bHLH
AET4Gv20821400	AP2/ERF-ERF
AET4Gv20865800	MYB
AET4Gv20866900	HB-HD-ZIP
AET4Gv20867400	HSF
AET5Gv20070000	C2H2
AET5Gv20071100	FAR1
AET5Gv20133700	FAR1
AET5Gv20159900	CPP
AET5Gv20196400	FAR1
AET5Gv20200500	C2H2
AET5Gv20203400	AP2/ERF-ERF
AET5Gv20212000	C2H2
AET5Gv20223200	MYB
AET5Gv20233200	HB-WOX
AET5Gv20326400	MYB-related
AET5Gv20333400	C2C2-GATA
AET5Gv20344200	bZIP
AET1Gv20649700	MYB
AET5Gv20379300	WRKY
AET5Gv20391500	GARP-G2-like
AET5Gv20398700	WRKY
AET5Gv20403300	MYB
AET5Gv20439100	AP2/ERF-ERF
AET5Gv20469300	OFP
AET5Gv20476100	C3H
AET5Gv20506400	TCP
AET1Gv20675200	HB-BELL
AET5Gv20558500	NAC
AET5Gv20561700	GeBP
AET5Gv20565700	HSF
AET5Gv20584600	bHLH
AET5Gv20623100	bZIP
AET5Gv20649800	MYB-related
AET5Gv20650000	MYB-related
AET5Gv20651000	bHLH
AET5Gv20667300	SBP
AET5Gv20711900	bHLH
AET5Gv20719700	AP2/ERF-ERF
AET5Gv20721400	AP2/ERF-ERF
AET5Gv20730400	DBB
AET5Gv20748900	GRAS
AET5Gv20780200	FAR1
AET5Gv20837200	Trihelix
AET5Gv20838500	C2H2
AET5Gv20880800	bHLH
AET5Gv20895700	HSF
AET5Gv20907500	MYB-related
AET5Gv20927400	B3
AET5Gv20928100	GARP-G2-like
AET5Gv20933700	bZIP
AET1Gv20680300	MYB
AET5Gv20945800	NAC
AET5Gv20946300	NAC
AET5Gv20953500	GRAS
AET5Gv21028400	FAR1
AET5Gv21106300	C2H2
AET5Gv21106600	C2H2
AET5Gv21106700	C2H2
AET5Gv21109100	C2C2-Dof
AET5Gv21150300	TCP
AET5Gv21153100	bHLH
AET6Gv20027900	FAR1
AET6Gv20138600	LOB
AET6Gv20140700	FAR1
AET6Gv20217400	bZIP
AET6Gv20252800	AP2/ERF-ERF
AET6Gv20255000	HSF
AET6Gv20282200	GARP-G2-like
AET6Gv20292900	WRKY
AET6Gv20340800	AP2/ERF-ERF
AET6Gv20342400	MADS-MIKC
AET6Gv20354900	MYB
AET1Gv20806400	B3-ARF
AET1Gv20813100	HB-PHD
AET6Gv20382100	TUB
AET6Gv20390500	SBP
AET6Gv20399100	PLATZ
AET6Gv20574900	FAR1
AET6Gv20624400	C2C2-GATA
AET6Gv20633400	AP2/ERF-ERF
AET6Gv20636100	FAR1
AET6Gv20662600	AP2/ERF-ERF
AET6Gv20663900	AP2/ERF-ERF
AET6Gv20666200	OFP
AET6Gv20679600	GARP-G2-like
AET6Gv20686100	GRF
AET6Gv20697800	bHLH
AET6Gv20712000	C3H
AET6Gv20721800	C2C2-CO-like
AET6Gv20723300	NF-YB
AET6Gv20787500	AP2/ERF-ERF
AET6Gv20813800	MYB-related
AET1Gv20865900	AP2/ERF-AP2
AET6Gv20882900	bHLH
AET6Gv20898000	DBP
AET6Gv20914300	GARP-G2-like
AET6Gv20962500	FAR1
AET7Gv20031400	MYB-related
AET7Gv20040000	HB-BELL
AET7Gv20062500	B3
AET7Gv20124800	AP2/ERF-ERF
AET7Gv20164400	NAC
AET7Gv20283100	MYB-related
AET7Gv20311300	MYB-related
AET7Gv20324500	FAR1
AET7Gv20369300	MYB-related
AET7Gv20384200	NAC
AET7Gv20443100	bHLH
AET7Gv20481600	B3
AET7Gv20512300	Tify
AET7Gv20517700	NAC
AET7Gv20529400	bZIP
AET7Gv20537600	NF-YB
AET7Gv20538600	NF-YB
AET7Gv20607400	NAC
AET7Gv20638900	MADS-M-type
AET7Gv20643900	bHLH
AET7Gv20727700	C2H2
AET7Gv20747000	GARP-G2-like
AET7Gv20748300	MYB
AET7Gv20764900	MYB-related
AET7Gv20768400	bHLH
AET1Gv20882300	MYB
AET7Gv20804500	bHLH
AET7Gv20814100	OFP
AET7Gv20840800	WRKY
AET1Gv20882400	MYB
AET7Gv20865300	bHLH
AET7Gv20868900	FAR1
AET7Gv20874300	FAR1
AET7Gv20920400	NAC
AET7Gv20924800	AP2/ERF-ERF
AET7Gv20935300	GARP-G2-like
AET7Gv20972200	MYB-related
AET7Gv20982000	bHLH
AET7Gv20997600	GARP-G2-like
AET1Gv20882500	MYB
AET7Gv21031300	HB-HD-ZIP
AET7Gv21045600	C2H2
AET7Gv21137400	NAC
AET1Gv20896300	AP2/ERF-RAV
AET7Gv21212200	C2C2-CO-like
AET7Gv21246600	WRKY
AET7Gv21258000	C2H2
AET7Gv21306900	C2H2
AET7Gv21320100	C2H2
AET7Gv21326100	MADS-M-type
AET7Gv21345300	bHLH
AET0Gv20014000	HB-other
AET0Gv20083200	FAR1
AET0Gv20109800	NAC
AET0Gv20128400	FAR1
AET1Gv20001900	NAC
AET1Gv20030900	HB-WOX
AET1Gv20063000	GRAS
AET1Gv20114900	FAR1
AET1Gv20135200	C2H2
AET1Gv20151400	MADS-M-type
AET1Gv20195000	DBP
AET1Gv20197300	bHLH
AET1Gv20275900	FAR1
AET1Gv20300200	WRKY
AET1Gv20371400	C2C2-GATA
AET1Gv20896800	AP2/ERF-RAV
AET1Gv20442100	C2C2-Dof
AET1Gv20461200	C3H
AET1Gv20487400	OFP
AET1Gv20492400	HB-BELL
AET1Gv20500600	PLATZ
AET1Gv20524900	C2H2
AET1Gv20547800	AP2/ERF-ERF
AET1Gv20549600	HB-HD-ZIP
AET1Gv20556300	AP2/ERF-ERF
AET1Gv20566700	AP2/ERF-ERF
AET1Gv20591800	AP2/ERF-ERF
AET1Gv20630100	LOB
AET1Gv20634900	Alfin-like
AET1Gv20639800	NAC
AET1Gv20911600	MYB
AET1Gv20657500	TUB
AET1Gv20664600	bZIP
AET1Gv20670800	C2C2-LSD
AET1Gv20675700	bHLH
AET1Gv20707600	AP2/ERF-ERF
AET1Gv20711400	B3
AET1Gv20725300	GARP-G2-like
AET1Gv20729600	MYB
AET1Gv20747900	C2H2
AET1Gv20766700	C2H2
AET1Gv20794700	AP2/ERF-ERF
AET1Gv20826600	C3H
AET1Gv20948900	HB-other
AET1Gv20950700	B3-ARF
AET1Gv20943300	Trihelix
AET1Gv20968300	MYB-related
AET1Gv20978600	AP2/ERF-ERF
AET1Gv20992600	zf-HD
AET1Gv20993300	MYB-related
AET2Gv20007100	C2H2
AET2Gv20066700	AP2/ERF-ERF
AET2Gv20102100	GRAS
AET2Gv20159700	NAC
AET2Gv20199400	bZIP
AET2Gv20200400	EIL
AET2Gv20203500	NAC
AET2Gv20213900	OFP
AET2Gv20230600	GARP-G2-like
AET2Gv20232900	AP2/ERF-ERF
AET2Gv20235300	C3H
AET2Gv20265400	FAR1
AET2Gv20127700	MYB
AET2Gv20251300	HB-other
AET2Gv20361100	NF-YB
AET2Gv20376000	C2H2
AET2Gv20386200	C2H2
AET2Gv20401700	C2H2
AET2Gv20456600	GRAS
AET2Gv20538200	GRF
AET2Gv20326500	MYB
AET2Gv20641100	B3
AET2Gv20642800	CAMTA
AET2Gv20653700	AP2/ERF-ERF
AET2Gv20662300	Trihelix
AET2Gv20672500	OFP
AET2Gv20690800	zf-HD
AET2Gv20709900	C2H2
AET2Gv20763200	FAR1
AET2Gv20840500	TCP
AET2Gv20849000	B3-ARF
AET2Gv20860200	NAC
AET2Gv20863900	HB-other
AET2Gv20866200	DBB
AET2Gv20874800	C2C2-GATA
AET2Gv20886700	GRF
AET2Gv20888800	AP2/ERF-ERF
AET2Gv20898100	RWP-RK
AET2Gv20914700	C2H2
AET2Gv20914800	C2H2
AET2Gv20918800	AP2/ERF-ERF
AET2Gv20977200	bHLH
AET2Gv20978400	LFY
AET2Gv20987700	MYB-related
AET2Gv21009300	MYB-related
AET2Gv21017400	bHLH
AET2Gv21047800	HB-HD-ZIP
AET2Gv20329900	MYB
AET2Gv21084300	C3H
AET2Gv21101100	AP2/ERF-ERF
AET2Gv21103800	AP2/ERF-ERF
AET2Gv21173100	GRAS
AET2Gv20351700	FAR1
AET2Gv21226600	B3
AET2Gv20490300	MYB
AET2Gv21233100	C2C2-Dof
AET2Gv21249400	OFP
AET2Gv21281800	C2H2
AET2Gv21288500	NAC
AET2Gv21305100	C2C2-GATA
AET2Gv21306700	NAC
AET3Gv20034000	MYB
AET3Gv20038400	bHLH
AET3Gv20055500	bHLH
AET2Gv20578200	HB-KNOX
AET3Gv20072900	GeBP
AET3Gv20121500	C2H2
AET3Gv20145800	C2H2
AET3Gv20202400	LOB
AET3Gv20202600	C2H2
AET3Gv20214400	AP2/ERF-ERF
AET3Gv20226400	bHLH
AET3Gv20290700	MYB-related
AET3Gv20294400	B3
AET3Gv20294500	NF-X1
AET2Gv20579100	AP2/ERF-AP2
AET3Gv20301700	AP2/ERF-ERF
AET3Gv20311100	bHLH
AET3Gv20344300	OFP
AET3Gv20363200	RWP-RK
AET3Gv20381700	C2H2
AET3Gv20386000	WRKY
AET3Gv20388900	GARP-G2-like
AET2Gv20590100	MADS-MIKC
AET3Gv20554500	HSF
AET3Gv20582100	AP2/ERF-ERF
AET3Gv20586700	C2C2-GATA
AET3Gv20605500	WRKY
AET3Gv20614000	MYB-related
AET2Gv20737200	MYB
AET3Gv20645000	E2F-DP
AET3Gv20677900	B3
AET3Gv20696300	C2H2
AET3Gv20741800	HB-HD-ZIP
AET3Gv20751900	bZIP
AET3Gv20761100	MYB
AET3Gv20768900	NAC
AET3Gv20777400	WRKY
AET3Gv20783000	LOB
AET3Gv20824700	HB-WOX
AET3Gv20831600	C2H2
AET3Gv20832500	bZIP
AET3Gv20832700	bZIP
AET3Gv20836900	NAC
AET3Gv20873700	HSF
AET3Gv20897300	LOB
AET3Gv20903400	AP2/ERF-ERF
AET3Gv20924000	FAR1
AET3Gv20924800	MYB-related
AET3Gv20932500	MADS-M-type
AET3Gv20933000	MYB
AET3Gv20963100	CAMTA
AET3Gv20974600	NAC
AET3Gv20975700	MYB
AET3Gv20998300	NF-YB
AET3Gv21009900	MADS-M-type
AET3Gv21015200	NF-YB
AET3Gv21159700	C2H2
AET3Gv21160000	PLATZ
AET3Gv21172000	MYB-related
AET3Gv21234700	WRKY
AET4Gv20001700	OFP
AET4Gv20025400	LOB
AET4Gv20032900	HB-other
AET4Gv20035500	MADS-M-type
AET4Gv20123000	bHLH
AET4Gv20150000	B3
AET4Gv20150400	B3
AET4Gv20173500	HB-HD-ZIP
AET4Gv20202600	NAC
AET4Gv20205200	C2C2-GATA
AET4Gv20214700	NAC
AET4Gv20262400	GRAS
AET4Gv20288900	GRAS
AET4Gv20289100	GRAS
AET4Gv20401100	WRKY
AET4Gv20458000	GARP-G2-like
AET4Gv20559700	FAR1
AET4Gv20593100	HB-HD-ZIP
AET2Gv20737400	MADS-MIKC
AET4Gv20603800	HB-WOX
AET4Gv20630600	FAR1
AET4Gv20638700	bHLH
AET4Gv20661000	E2F-DP
AET4Gv20664300	C2H2
AET4Gv20678000	MADS-MIKC
AET2Gv20794300	DBB
AET4Gv20698400	HB-HD-ZIP
AET4Gv20705500	NF-YA
AET4Gv20741600	FAR1
AET4Gv20758400	C2H2
AET4Gv20767100	GARP-G2-like
AET4Gv20775200	NAC
AET4Gv20783100	FAR1
AET4Gv20794800	bZIP
AET2Gv20809300	AP2/ERF-AP2
AET4Gv20817300	CPP
AET4Gv20822500	B3
AET4Gv20837700	bHLH
AET4Gv20852200	C2H2
AET4Gv20862000	C2H2
AET4Gv20882100	bHLH
AET4Gv20883300	bHLH
AET5Gv20097300	NF-YA
AET5Gv20184700	AP2/ERF-ERF
AET5Gv20185500	B3
AET2Gv20819300	MYB
AET2Gv20829400	MYB
AET5Gv20360700	FAR1
AET5Gv20379400	WRKY
AET5Gv20399900	HB-WOX
AET5Gv20418200	C2C2-CO-like
AET5Gv20444800	GARP-G2-like
AET2Gv20829900	MYB
AET5Gv20607100	WRKY
AET5Gv20634400	NAC
AET5Gv20678100	NAC
AET5Gv20682500	bHLH
AET5Gv20712100	bHLH
AET2Gv20830500	MYB
AET5Gv20714900	AP2/ERF-ERF
AET5Gv20719500	AP2/ERF-ERF
AET5Gv20719900	AP2/ERF-ERF
AET2Gv20852400	MYB
AET5Gv20803100	C2H2
AET5Gv20820500	NAC
AET5Gv20877400	MYB-related
AET5Gv20880000	C2C2-LSD
AET5Gv20911100	MADS-MIKC
AET5Gv21087200	AP2/ERF-ERF
AET5Gv21106000	C2H2
AET5Gv21106800	C2H2
AET5Gv21192500	NAC
AET5Gv21211100	WRKY
AET5Gv21226500	MYB
AET6Gv20028000	Trihelix
AET6Gv20047400	MADS-M-type
AET6Gv20048500	MADS-M-type
AET6Gv20093400	MYB
AET6Gv20109700	FAR1
AET6Gv20180800	HB-other
AET6Gv20253100	AP2/ERF-ERF
AET6Gv20375200	C2H2
AET6Gv20375500	NAC
AET6Gv20396500	SBP
AET6Gv20400900	NF-YC
AET6Gv20414700	GRAS
AET6Gv20487600	AP2/ERF-ERF
AET6Gv20544100	E2F-DP
AET6Gv20567800	bHLH
AET6Gv20602700	MYB
AET2Gv20930900	MADS-MIKC
AET6Gv20645100	C2H2
AET6Gv20645400	C2H2
AET6Gv20650300	AP2/ERF-ERF
AET6Gv20657000	C2H2
AET6Gv20657600	GARP-G2-like
AET6Gv20658900	C2C2-Dof
AET6Gv20659700	HB-HD-ZIP
AET6Gv20690900	TUB
AET2Gv20983400	MYB
AET6Gv20736600	Tify
AET6Gv20758400	bHLH
AET6Gv20759000	TCP
AET2Gv20987800	MYB
AET6Gv20786000	MYB
AET6Gv20786900	AP2/ERF-ERF
AET6Gv20812100	GeBP
AET6Gv20823500	C2H2
AET6Gv20833700	MADS-M-type
AET6Gv20921600	C2C2-GATA
AET6Gv20929600	NAC
AET6Gv20941600	GARP-G2-like
AET6Gv20973900	FAR1
AET7Gv20036400	B3
AET2Gv21082200	B3-ARF
AET7Gv20107900	GRF
AET7Gv20160500	BBR-BPC
AET7Gv20283000	MYB-related
AET7Gv20319600	bHLH
AET7Gv20325300	C2H2
AET7Gv20330600	MYB
AET7Gv20344200	MYB-related
AET7Gv20370400	AP2/ERF-ERF
AET2Gv21082400	B3-ARF
AET7Gv20399300	bHLH
AET7Gv20433900	GRF
AET7Gv20464300	B3
AET7Gv20520900	C2C2-CO-like
AET2Gv21111100	AP2/ERF-AP2
AET7Gv20563500	C2H2
AET7Gv20569700	bHLH
AET7Gv20605000	SBP
AET7Gv20629600	bHLH
AET7Gv20657200	bZIP
AET7Gv20714300	WRKY
AET7Gv20749500	MYB-related
AET7Gv20789500	FAR1
AET7Gv20811200	NAC
AET7Gv20854800	MADS-M-type
AET7Gv20860400	WRKY
AET7Gv20864900	GARP-G2-like
AET7Gv20873400	DBP
AET7Gv20934700	AP2/ERF-ERF
AET7Gv20959400	MADS-M-type
AET7Gv20967500	FAR1
AET7Gv21026500	AP2/ERF-ERF
AET7Gv21131400	C3H
AET7Gv21135700	NAC
AET7Gv21166000	NF-YC
AET7Gv21180100	AP2/ERF-ERF
AET7Gv21190000	bZIP
AET7Gv21206500	SBP
AET2Gv21114900	MYB
AET7Gv21306500	C2H2
AET7Gv21336100	FAR1
AET7Gv21361600	NAC
AET0Gv20164400	C2H2
AET1Gv20041200	C2H2
AET1Gv20088600	C2H2
AET2Gv21131900	AP2/ERF-AP2
AET1Gv20123700	FAR1
AET1Gv20148500	C2H2
AET1Gv20359900	E2F-DP
AET1Gv20426900	C2C2-YABBY
AET1Gv20434300	LIM
AET2Gv21208300	MYB
AET1Gv20502800	bHLH
AET1Gv20503500	HB-HD-ZIP
AET1Gv20540400	STAT
AET1Gv20544800	Trihelix
AET1Gv20619300	SBP
AET1Gv20624900	GARP-G2-like
AET1Gv20669700	MYB
AET1Gv20706400	LOB
AET1Gv20717600	WRKY
AET1Gv20720000	B3
AET1Gv20732100	GARP-G2-like
AET1Gv20734800	NF-YC
AET1Gv20749000	AP2/ERF-ERF
AET1Gv20749900	MYB-related
AET1Gv20760500	GRAS
AET1Gv20790700	CPP
AET1Gv20794000	FAR1
AET1Gv20795000	FAR1
AET1Gv20809800	CPP
AET1Gv20812200	OFP
AET2Gv21226700	MYB
AET1Gv20830700	C2H2
AET1Gv20831500	WRKY
AET1Gv20865000	MYB-related
AET3Gv20069200	MYB
AET1Gv20891900	AP2/ERF-ERF
AET1Gv20892200	AP2/ERF-ERF
AET1Gv20896200	AP2/ERF-RAV
AET3Gv20117800	AP2/ERF-RAV
AET3Gv20118000	AP2/ERF-RAV
AET1Gv20968200	MYB-related
AET1Gv20968700	MYB-related
AET1Gv20977100	WRKY
AET1Gv20977700	WRKY
AET1Gv20979900	GARP-G2-like
AET1Gv20989700	C2H2
AET1Gv21015000	CPP
AET1Gv21015100	CPP
AET1Gv21029100	FAR1
AET2Gv20002500	C2H2
AET2Gv20064400	FAR1
AET2Gv20067100	AP2/ERF-ERF
AET2Gv20067200	AP2/ERF-ERF
AET2Gv20080900	FAR1
AET2Gv20087000	WRKY
AET2Gv20107400	FAR1
AET3Gv20204200	MYB
AET2Gv20190800	GRAS
AET2Gv20204600	NAC
AET2Gv20254200	DDT
AET2Gv20292200	C3H
AET2Gv20294700	B3
AET2Gv20314000	MYB-related
AET2Gv20338100	CAMTA
AET2Gv20401500	HB-other
AET2Gv20420500	C3H
AET2Gv20431000	B3
AET2Gv20431200	HSF
AET2Gv20435900	MYB
AET3Gv20236800	MYB
AET2Gv20588900	WRKY
AET3Gv20248000	HB-other
AET2Gv20623300	bHLH
AET2Gv20650500	Tify
AET2Gv20661100	FAR1
AET2Gv20664300	S1Fa-like
AET2Gv20684500	AP2/ERF-ERF
AET2Gv20722500	C2H2
AET2Gv20729900	EIL
AET2Gv20749000	MYB
AET2Gv20750900	WRKY
AET2Gv20756400	NAC
AET2Gv20760000	NAC
AET2Gv20779000	FAR1
AET2Gv20785300	DBB
AET3Gv20300900	MADS-MIKC
AET2Gv20819000	NAC
AET3Gv20424500	MYB
AET2Gv20860100	C2C2-YABBY
AET2Gv20880200	B3
AET2Gv20893200	HSF
AET2Gv20908300	bHLH
AET2Gv20915400	SBP
AET2Gv20919000	AP2/ERF-ERF
AET2Gv20919100	MYB
AET2Gv20922100	AP2/ERF-ERF
AET2Gv20925600	FAR1
AET2Gv20984900	C2H2
AET2Gv20991000	bHLH
AET2Gv21014700	GRAS
AET2Gv21015300	B3
AET2Gv21041100	bHLH
AET2Gv21076200	C3H
AET2Gv21079000	WRKY
AET2Gv21082600	B3
AET2Gv21105400	AP2/ERF-ERF
AET2Gv21232900	C2C2-Dof
AET2Gv21260400	FAR1
AET2Gv21275000	TUB
AET2Gv21289000	NAC
AET2Gv21289100	NAC
AET2Gv21305000	C2C2-GATA
AET3Gv20014400	bHLH
AET3Gv20162600	HB-WOX
AET3Gv20171800	NAC
AET3Gv20199900	LOB
AET3Gv20222500	NF-YC
AET3Gv20225700	GeBP
AET3Gv20229400	bHLH
AET3Gv20230700	C2H2
AET3Gv20233700	MYB-related
AET3Gv20236200	NAC
AET3Gv20482900	MYB
AET3Gv20244700	WRKY
AET3Gv20244800	WRKY
AET3Gv20256000	Trihelix
AET3Gv20280500	C3H
AET3Gv20298900	BES1
AET3Gv20319500	B3
AET3Gv20382800	FAR1
AET3Gv20391200	GeBP
AET3Gv20402500	C3H
AET3Gv20509100	C3H
AET3Gv20511100	LOB
AET3Gv20531500	MYB-related
AET3Gv20562600	MYB
AET3Gv20569700	C3H
AET3Gv20586800	MYB-related
AET3Gv20598400	B3-ARF
AET3Gv20647100	NAC
AET3Gv20649300	Trihelix
AET3Gv20669400	HSF
AET3Gv20677300	B3
AET3Gv20682500	C2H2
AET3Gv20687800	AP2/ERF-ERF
AET3Gv20598900	C2H2
AET3Gv20612800	MYB
AET3Gv20701900	CPP
AET3Gv20745900	AP2/ERF-ERF
AET3Gv20746700	AP2/ERF-ERF
AET3Gv20773400	HB-WOX
AET3Gv20776500	WRKY
AET3Gv20777500	WRKY
AET3Gv20777800	WRKY
AET3Gv20809900	GRAS
AET3Gv20837800	OFP
AET3Gv20850900	C2H2
AET3Gv20872500	GRAS
AET3Gv20620500	MYB
AET3Gv20899400	NAC
AET3Gv20965200	MADS-M-type
AET3Gv20979600	bHLH
AET3Gv20980600	bHLH
AET3Gv21010300	HB-other
AET3Gv21055500	C2H2
AET3Gv21102300	FAR1
AET3Gv21242400	C2C2-Dof
AET3Gv20625600	MYB
AET3Gv20630400	AP2/ERF-RAV
AET4Gv20002000	AP2/ERF-ERF
AET4Gv20029000	Trihelix
AET4Gv20031600	bHLH
AET4Gv20038200	HB-BELL
AET3Gv20638700	MYB
AET4Gv20095600	CPP
AET4Gv20118400	bHLH
AET4Gv20143100	WRKY
AET4Gv20149300	GARP-G2-like
AET4Gv20165000	C2H2
AET4Gv20167400	bHLH
AET4Gv20169600	B3
AET4Gv20201300	MYB-related
AET4Gv20245700	OFP
AET4Gv20246100	B3
AET3Gv20652800	HB-PHD
AET4Gv20305500	MYB
AET4Gv20449500	OFP
AET4Gv20469800	bZIP
AET4Gv20502900	Trihelix
AET4Gv20521400	C2H2
AET4Gv20529200	C2C2-Dof
AET4Gv20549600	AP2/ERF-ERF
AET3Gv20676100	MADS-MIKC
AET4Gv20567200	LOB
AET4Gv20576500	HB-other
AET4Gv20590900	bHLH
AET4Gv20611300	MADS-MIKC
AET4Gv20637800	MYB
AET4Gv20646800	HB-other
AET4Gv20672100	OFP
AET4Gv20705700	FAR1
AET3Gv20689200	B3-ARF
AET4Gv20715000	C2H2
AET4Gv20721400	MYB
AET4Gv20744900	MYB
AET4Gv20745100	C2H2
AET4Gv20750300	C2H2
AET4Gv20750800	LOB
AET4Gv20751900	AP2/ERF-ERF
AET4Gv20758900	OFP
AET4Gv20787400	GRAS
AET3Gv20701000	HB-HD-ZIP
AET3Gv20808000	MYB
AET4Gv20837500	Tify
AET4Gv20856200	FAR1
AET4Gv20875300	bHLH
AET4Gv20881800	Trihelix
AET5Gv20005000	TCP
AET5Gv20018400	MYB-related
AET5Gv20089700	C2C2-YABBY
AET5Gv20123700	MYB-related
AET5Gv20142300	B3
AET5Gv20183600	GARP-G2-like
AET5Gv20185800	B3
AET5Gv20187500	C3H
AET5Gv20241500	bZIP
AET5Gv20252400	C3H
AET5Gv20275100	WRKY
AET5Gv20339300	Trihelix
AET5Gv20339700	bZIP
AET5Gv20345600	B3
AET5Gv20351900	DDT
AET3Gv20818000	HB-BELL
AET3Gv20820500	MYB
AET5Gv20372700	bZIP
AET5Gv20447600	C2H2
AET5Gv20460100	WRKY
AET5Gv20474900	C3H
AET5Gv20478400	AP2/ERF-ERF
AET5Gv20500700	Tify
AET5Gv20519300	Tify
AET5Gv20524700	AP2/ERF-ERF
AET5Gv20544800	WRKY
AET5Gv20548900	zf-HD
AET3Gv20825700	MYB
AET5Gv20568900	AP2/ERF-ERF
AET5Gv20586100	FAR1
AET5Gv20591500	bHLH
AET5Gv20622000	bHLH
AET5Gv20649700	MYB-related
AET5Gv20649900	MYB-related
AET3Gv20867800	GARP-ARR-B
AET5Gv20712000	bHLH
AET5Gv20713500	AP2/ERF-ERF
AET5Gv20715800	bZIP
AET5Gv20717200	TCP
AET5Gv20718900	AP2/ERF-ERF
AET5Gv20721500	AP2/ERF-ERF
AET5Gv20725500	HSF
AET5Gv20793000	WRKY
AET5Gv20873700	WRKY
AET5Gv20888400	bHLH
AET3Gv20879600	AP2/ERF-AP2
AET5Gv20915600	WRKY
AET5Gv20919800	WRKY
AET5Gv20930000	GARP-G2-like
AET5Gv20934200	AP2/ERF-AP2
AET5Gv20950600	FAR1
AET5Gv20989100	TCP
AET5Gv21013300	HSF
AET5Gv21023600	bHLH
AET5Gv21027100	WRKY
AET5Gv21083400	NAC
AET3Gv20908900	MADS-MIKC
AET3Gv20994900	B3-ARF
AET5Gv21105400	C2H2
AET5Gv21105800	C2H2
AET5Gv21106400	C2H2
AET5Gv21106500	C2H2
AET5Gv21106900	C2H2
AET5Gv21114300	B3
AET5Gv21144000	SBP
AET5Gv21148000	B3
AET5Gv21180900	FAR1
AET5Gv21211200	WRKY
AET5Gv21224500	MYB-related
AET5Gv21224700	WRKY
AET6Gv20061000	B3
AET6Gv20146800	NAC
AET6Gv20268100	RWP-RK
AET6Gv20292700	WRKY
AET6Gv20293900	bHLH
AET6Gv20310800	HB-HD-ZIP
AET6Gv20341500	AP2/ERF-AP2
AET6Gv20371100	DBB
AET3Gv21058700	MYB
AET6Gv20377400	WRKY
AET6Gv20420600	C3H
AET6Gv20421200	C3H
AET6Gv20426400	PLATZ
AET6Gv20435000	AP2/ERF-ERF
AET6Gv20454200	AP2/ERF-ERF
AET6Gv20463900	C2C2-GATA
AET6Gv20465500	bHLH
AET6Gv20523400	C2H2
AET6Gv20561300	B3
AET6Gv20571800	DBB
AET6Gv20591400	FAR1
AET6Gv20602400	MYB
AET6Gv20612700	FAR1
AET6Gv20650400	AP2/ERF-ERF
AET6Gv20664500	C3H
AET6Gv20666900	MYB-related
AET6Gv20668100	MADS-MIKC
AET6Gv20678300	MYB
AET6Gv20681900	WRKY
AET6Gv20685100	bHLH
AET6Gv20691200	bHLH
AET6Gv20698200	bHLH
AET6Gv20723400	NF-YB
AET6Gv20723900	C2C2-Dof
AET6Gv20813600	FAR1
AET6Gv20825100	GRF
AET6Gv20840000	AP2/ERF-ERF
AET6Gv20855800	EIL
AET6Gv20889000	AP2/ERF-ERF
AET6Gv20934400	AP2/ERF-ERF
AET6Gv20977900	C2H2
AET6Gv20997600	TCP
AET6Gv21013800	HB-other
AET7Gv20017500	NAC
AET7Gv20054700	B3
AET7Gv20087800	FAR1
AET7Gv20253000	WRKY
AET7Gv20281500	MADS-M-type
AET7Gv20288900	WRKY
AET7Gv20313900	MADS-M-type
AET7Gv20325500	AP2/ERF-ERF
AET7Gv20328000	FAR1
AET7Gv20344000	MYB-related
AET7Gv20364100	DBP
AET3Gv21248100	MYB
AET7Gv20442500	AP2/ERF-ERF
AET7Gv20444300	bZIP
AET7Gv20449800	GRAS
AET4Gv20042400	Tify
AET4Gv20120200	HB-KNOX
AET7Gv20466800	AP2/ERF-ERF
AET7Gv20477700	bHLH
AET7Gv20478200	TCP
AET7Gv20492900	LIM
AET7Gv20511600	Tify
AET7Gv20512500	Tify
AET7Gv20522500	SBP
AET7Gv20535300	C2C2-Dof
AET7Gv20547200	C2C2-CO-like
AET7Gv20549900	FAR1
AET7Gv20592300	WRKY
AET7Gv20612200	SBP
AET4Gv20133900	Tify
AET7Gv20639300	MADS-M-type
AET7Gv20646700	bHLH
AET7Gv20655300	bZIP
AET7Gv20660900	HSF
AET7Gv20747500	C3H
AET7Gv20748800	NAC
AET4Gv20198100	MYB
AET4Gv20220200	MYB
AET7Gv20773300	C2C2-LSD
AET7Gv20800400	FAR1
AET7Gv20819000	B3
AET7Gv20851700	NAC
AET7Gv20857300	NF-YC
AET7Gv20911700	BES1
AET7Gv20936600	GRAS
AET4Gv20240700	HB-BELL
AET7Gv20946200	FAR1
AET7Gv21019000	bHLH
AET7Gv21052500	AP2/ERF-ERF
AET7Gv21092100	B3
AET7Gv21128500	B3
AET7Gv21138600	FAR1
AET7Gv21167800	B3-ARF
AET7Gv21205900	SBP
AET7Gv21247000	WRKY
AET7Gv21307300	bZIP
AET7Gv21351500	MADS-M-type
AET0Gv20084400	NAC
AET0Gv20093100	NAC
AET0Gv20100400	bHLH
AET0Gv20102900	bHLH
AET0Gv20124400	TCP
AET1Gv20088700	C2H2
AET1Gv20131800	HB-WOX
AET1Gv20166400	CPP
AET1Gv20176300	C3H
AET1Gv20178300	WRKY
AET4Gv20265800	MYB
AET1Gv20191400	B3
AET1Gv20192000	MYB
AET1Gv20204300	bHLH
AET1Gv20261200	MYB
AET1Gv20275200	Alfin-like
AET1Gv20288700	C3H
AET1Gv20395900	B3
AET1Gv20452300	GRAS
AET1Gv20531300	GRAS
AET1Gv20550700	AP2/ERF-ERF
AET1Gv20553800	AP2/ERF-ERF
AET1Gv20554200	LOB
AET1Gv20589000	SRS
AET1Gv20635200	CSD
AET1Gv20652900	FAR1
AET1Gv20655000	AP2/ERF-ERF
AET1Gv20656700	bZIP
AET1Gv20662700	OFP
AET1Gv20665000	C2H2
AET1Gv20690000	NF-YB
AET1Gv20715800	OFP
AET1Gv20739200	bZIP
AET1Gv20802600	TCP
AET1Gv20805200	C2C2-Dof
AET1Gv20805700	Trihelix
AET1Gv20807200	VOZ
AET1Gv20817600	C2C2-GATA
AET1Gv20866400	WRKY
AET1Gv20879200	NAC
AET4Gv20303900	MYB
AET1Gv20928800	OFP
AET1Gv20944300	B3
AET1Gv20948500	AP2/ERF-ERF
AET1Gv20975400	bZIP
AET1Gv20980900	NF-YB
AET1Gv20991800	C2C2-GATA
AET1Gv20996800	MYB
AET1Gv20999800	WRKY
AET1Gv21014900	CPP
AET1Gv21027600	Trihelix
AET1Gv21049900	C2H2
AET2Gv20066300	AP2/ERF-ERF
AET2Gv20084200	FAR1
AET2Gv20147000	MYB-related
AET2Gv20201500	GARP-G2-like
AET2Gv20201800	C2C2-Dof
AET2Gv20211300	WRKY
AET2Gv20216600	C2H2
AET2Gv20234400	C3H
AET4Gv20475400	AP2/ERF-AP2
AET4Gv20488400	MYB
AET2Gv20286300	FAR1
AET2Gv20290600	bZIP
AET2Gv20295300	CSD
AET2Gv20385100	GRAS
AET2Gv20389900	HRT
AET2Gv20398400	WRKY
AET2Gv20403100	BES1
AET2Gv20407300	AP2/ERF-ERF
AET2Gv20417500	C2H2
AET2Gv20429400	FAR1
AET2Gv20447400	bHLH
AET2Gv20498600	FAR1
AET2Gv20509100	CAMTA
AET2Gv20560700	C2C2-YABBY
AET2Gv20610300	bHLH
AET2Gv20611200	bHLH
AET2Gv20700200	B3-ARF
AET2Gv20716700	OFP
AET2Gv20737000	NAC
AET4Gv20558800	FAR1
AET2Gv20755400	NAC
AET2Gv20761000	NAC
AET2Gv20790500	bZIP
AET4Gv20565800	MYB
AET4Gv20594600	AP2/ERF-AP2
AET4Gv20599200	GARP-ARR-B
AET2Gv20836200	AP2/ERF-ERF
AET2Gv20853000	NAC
AET2Gv20875200	WRKY
AET2Gv20882500	GRAS
AET2Gv20889100	AP2/ERF-ERF
AET2Gv20892300	HB-HD-ZIP
AET2Gv20957400	WRKY
AET2Gv20964200	GRF
AET2Gv20987100	MYB
AET4Gv20607600	MADS-MIKC
AET2Gv20989500	PLATZ
AET2Gv21031600	bZIP
AET2Gv21048800	B3
AET2Gv21102800	SBP
AET4Gv20683900	HB-BELL
AET2Gv21175700	bZIP
AET2Gv21233300	CPP
AET2Gv21233500	C2C2-Dof
AET2Gv21307600	NAC
AET3Gv20058200	WRKY
AET4Gv20709500	AP2/ERF-AP2
AET3Gv20222600	B3
AET3Gv20227000	FAR1
AET3Gv20235900	C3H
AET3Gv20254200	C2H2
AET3Gv20255300	WRKY
AET3Gv20255700	Trihelix
AET3Gv20263100	HB-other
AET3Gv20303300	AP2/ERF-ERF
AET3Gv20303600	HB-HD-ZIP
AET3Gv20316100	TCP
AET3Gv20318500	bZIP
AET3Gv20347500	MYB
AET3Gv20358000	NAC
AET3Gv20369300	GARP-G2-like
AET3Gv20428200	C2C2-Dof
AET3Gv20523400	MYB-related
AET3Gv20554200	WRKY
AET3Gv20598500	NAC
AET4Gv20719700	FAR1
AET4Gv20727600	MADS-MIKC
AET3Gv20646100	NAC
AET3Gv20671200	WRKY
AET3Gv20678800	MYB
AET3Gv20688500	VOZ
AET3Gv20697000	C2C2-Dof
AET3Gv20720500	LOB
AET3Gv20757200	bZIP
AET3Gv20773000	FAR1
AET3Gv20776400	WRKY
AET3Gv20793700	C3H
AET3Gv20799300	C2H2
AET3Gv20813700	GARP-G2-like
AET3Gv20831700	bZIP
AET3Gv20837600	OFP
AET3Gv20844200	TUB
AET3Gv20867700	B3
AET3Gv20922300	C2H2
AET3Gv20927800	C2H2
AET3Gv20965000	MADS-M-type
AET3Gv20992000	zf-HD
AET3Gv21026400	B3
AET3Gv21077800	FAR1
AET3Gv21092600	C2H2
AET3Gv21103400	B3
AET3Gv21109100	NAC
AET3Gv21185500	FAR1
AET4Gv20032300	bHLH
AET4Gv20048600	CPP
AET4Gv20068900	C3H
AET4Gv20092400	C2C2-CO-like
AET4Gv20104500	zf-HD
AET4Gv20105300	bHLH
AET4Gv20804200	MYB
AET4Gv20149200	NAC
AET4Gv20166100	LOB
AET4Gv20168800	B3
AET4Gv20181900	Alfin-like
AET4Gv20194000	TCP
AET4Gv20808200	HB-KNOX
AET4Gv20809300	MADS-MIKC
AET4Gv20211400	B3
AET4Gv20238700	GRAS
AET5Gv20004700	MADS-MIKC
AET4Gv20245300	OFP
AET4Gv20247700	FAR1
AET4Gv20275400	DDT
AET4Gv20282200	GARP-G2-like
AET4Gv20288300	GRAS
AET4Gv20289300	GRAS
AET4Gv20320500	WRKY
AET4Gv20459200	NAC
AET4Gv20462200	EIL
AET4Gv20464700	WRKY
AET4Gv20484400	bZIP
AET4Gv20510100	LOB
AET4Gv20511900	FAR1
AET4Gv20544000	LIM
AET5Gv20118800	B3-ARF
AET4Gv20579600	C2H2
AET4Gv20583000	BBR-BPC
AET4Gv20647700	OFP
AET4Gv20655700	FAR1
AET4Gv20717600	Tify
AET4Gv20718100	Tify
AET5Gv20228500	MYB
AET4Gv20723400	AP2/ERF-ERF
AET5Gv20238300	MYB
AET4Gv20740900	C2C2-GATA
AET4Gv20755000	bHLH
AET4Gv20766600	WRKY
AET4Gv20780200	bHLH
AET4Gv20809900	bHLH
AET4Gv20815000	NAC
AET4Gv20839700	MYB
AET4Gv20841000	GRAS
AET4Gv20847300	C2C2-GATA
AET4Gv20864300	HSF
AET5Gv20023100	HB-BELL
AET5Gv20093600	FAR1
AET5Gv20095400	FAR1
AET5Gv20103700	TCP
AET5Gv20149200	bHLH
AET5Gv20185600	B3
AET5Gv20187900	B3
AET5Gv20188100	B3
AET5Gv20188700	B3
AET5Gv20251700	MYB
AET5Gv20254200	FAR1
AET5Gv20310200	C3H
AET5Gv20312500	C2H2
AET5Gv20342800	E2F-DP
AET5Gv20371600	zf-HD
AET5Gv20372600	NAC
AET5Gv20437000	C2H2
AET5Gv20496900	GARP-G2-like
AET5Gv20525700	FAR1
AET5Gv20560500	C2H2
AET5Gv20579500	bHLH
AET5Gv20580000	NAC
AET5Gv20581500	zf-HD
AET5Gv20590600	C2H2
AET5Gv20624900	SBP
AET5Gv20650100	MYB-related
AET5Gv20692800	AP2/ERF-ERF
AET5Gv20719600	AP2/ERF-ERF
AET5Gv20719800	AP2/ERF-ERF
AET5Gv20721200	AP2/ERF-ERF
AET5Gv20721800	AP2/ERF-ERF
AET5Gv20306200	MADS-MIKC
AET5Gv20760000	HB-HD-ZIP
AET5Gv20775800	NAC
AET5Gv20805500	RWP-RK
AET5Gv20828100	C2H2
AET5Gv20846900	C2H2
AET5Gv20874300	NF-YA
AET5Gv20889700	WRKY
AET5Gv20900700	AP2/ERF-ERF
AET5Gv20927600	bHLH
AET5Gv20328000	MYB
AET5Gv20989900	AP2/ERF-ERF
AET5Gv21014600	B3
AET5Gv21069000	NAC
AET5Gv21086400	NAC
AET5Gv21105500	C2H2
AET5Gv21105600	C2H2
AET5Gv21107000	C2H2
AET5Gv21112000	GRAS
AET5Gv21135800	C2C2-GATA
AET5Gv21147300	B3
AET5Gv21191900	NAC
AET6Gv20016700	GARP-G2-like
AET6Gv20084800	OFP
AET6Gv20111900	bHLH
AET6Gv20120600	GRAS
AET6Gv20131600	AP2/ERF-ERF
AET6Gv20206500	MYB-related
AET6Gv20281500	NAC
AET5Gv20369900	AP2/ERF-AP2
AET6Gv20356800	C3H
AET6Gv20388100	C2C2-CO-like
AET6Gv20396900	GARP-G2-like
AET6Gv20434900	AP2/ERF-ERF
AET6Gv20452600	bZIP
AET6Gv20507100	C2H2
AET6Gv20524300	bHLH
AET6Gv20555600	AP2/ERF-ERF
AET6Gv20601300	MYB
AET6Gv20606300	B3-ARF
AET6Gv20614000	TCP
AET6Gv20616400	AP2/ERF-ERF
AET6Gv20619000	LIM
AET5Gv20371200	MYB
AET5Gv20500400	MYB
AET6Gv20622000	NAC
AET6Gv20668700	B3
AET6Gv20676200	PLATZ
AET6Gv20691500	MYB-related
AET6Gv20692000	zf-HD
AET6Gv20693000	C2C2-Dof
AET6Gv20731200	HB-HD-ZIP
AET6Gv20735000	C2C2-CO-like
AET6Gv20735200	NAC
AET6Gv20770700	E2F-DP
AET6Gv20798500	HB-HD-ZIP
AET6Gv20804100	WRKY
AET6Gv20824200	NF-YA
AET6Gv20840700	C3H
AET6Gv20851600	AP2/ERF-ERF
AET6Gv20914100	FAR1
AET6Gv20954100	AP2/ERF-ERF
AET6Gv20957000	MYB-related
AET6Gv20969900	FAR1
AET7Gv20042500	B3
AET7Gv20103100	FAR1
AET7Gv20127900	GRAS
AET7Gv20232600	B3
AET7Gv20279900	TCP
AET7Gv20312900	FAR1
AET7Gv20313600	MADS-MIKC
AET7Gv20343000	MYB-related
AET7Gv20374800	bHLH
AET7Gv20403000	AP2/ERF-ERF
AET7Gv20439200	HB-other
AET7Gv20439300	HB-other
AET7Gv20450600	GRAS
AET5Gv20528500	MYB
AET7Gv20482300	MYB-related
AET7Gv20495800	NAC
AET7Gv20512600	Tify
AET7Gv20521800	bZIP
AET7Gv20560700	C3H
AET7Gv20563800	C2H2
AET7Gv20587000	NF-YC
AET7Gv20600000	C2H2
AET7Gv20606700	MYB-related
AET7Gv20618600	AP2/ERF-ERF
AET7Gv20633700	MYB-related
AET7Gv20647500	AP2/ERF-ERF
AET7Gv20672300	C2H2
AET7Gv20679900	PLATZ
AET7Gv20792500	NAC
AET7Gv20794200	MADS-MIKC
AET7Gv20826100	NAC
AET7Gv20891500	FAR1
AET7Gv20905600	NAC
AET7Gv20956100	B3
AET7Gv20978500	C3H
AET7Gv20982400	C2H2
AET7Gv20984100	C2H2
AET7Gv20997400	GARP-G2-like
AET7Gv21005000	C3H
AET7Gv21006000	C2H2
AET7Gv21008500	GARP-G2-like
AET5Gv20535200	AP2/ERF-AP2
AET7Gv21018300	bZIP
AET7Gv21022100	Tify
AET7Gv21089200	FAR1
AET7Gv21156500	GARP-G2-like
AET7Gv21157200	MYB-related
AET7Gv21166800	FAR1
AET7Gv21174100	PLATZ
AET7Gv21218200	B3
AET7Gv21233200	C2H2
AET7Gv21268300	NF-X1
AET5Gv20549600	MYB
AET7Gv21282100	MYB
AET5Gv20550700	HB-HD-ZIP
AET5Gv20667800	MADS-MIKC
AET7Gv21309400	bHLH
AET7Gv21320300	NAC
AET7Gv21334900	MYB-related
AET7Gv21362400	FAR1
AET0Gv20002000	C2C2-YABBY
AET0Gv20003800	NAC
AET0Gv20019900	C2H2
AET0Gv20061900	FAR1
AET0Gv20064600	GARP-G2-like
AET0Gv20122000	AP2/ERF-ERF
AET1Gv20004400	FAR1
AET1Gv20007900	NAC
AET1Gv20087000	B3
AET5Gv20678900	MYB
AET1Gv20153400	LOB
AET1Gv20153900	FAR1
AET1Gv20169600	PLATZ
AET5Gv20712800	MYB
AET1Gv20177700	Trihelix
AET1Gv20229700	bHLH
AET1Gv20230500	NAC
AET1Gv20253300	C2C2-GATA
AET5Gv20724700	HB-HD-ZIP
AET1Gv20537600	bHLH
AET1Gv20548900	MYB-related
AET1Gv20564400	NAC
AET1Gv20595700	AP2/ERF-ERF
AET1Gv20623900	bZIP
AET1Gv20634200	NAC
AET5Gv20737200	MYB
AET1Gv20644200	NAC
AET1Gv20657700	MYB-related
AET1Gv20661900	C2C2-Dof
AET1Gv20662800	OFP
AET5Gv20759100	MYB
AET5Gv20910900	MADS-MIKC
AET1Gv20709800	WRKY
AET1Gv20722600	GRAS
AET1Gv20731000	FAR1
AET1Gv20767000	FAR1
AET1Gv20847900	NF-YC
AET1Gv20871600	MYB-related
AET1Gv20874100	FAR1
AET1Gv20892000	AP2/ERF-ERF
AET1Gv20898700	HB-HD-ZIP
AET1Gv20904100	HSF
AET1Gv20953900	AP2/ERF-ERF
AET1Gv20971600	MYB
AET1Gv20984100	GRAS
AET1Gv20994200	MYB-related
AET1Gv20994400	MYB-related
AET1Gv21049100	C3H
AET2Gv20017400	C3H
AET2Gv20070600	WRKY
AET2Gv20082900	TCP
AET2Gv20115800	NAC
AET2Gv20168500	HSF
AET2Gv20170800	C2H2
AET2Gv20195300	bZIP
AET2Gv20202900	NAC
AET2Gv20211400	WRKY
AET2Gv20212500	bZIP
AET2Gv20220500	AP2/ERF-ERF
AET2Gv20243600	bHLH
AET2Gv20244100	TUB
AET2Gv20285200	bZIP
AET5Gv20935000	MYB
AET5Gv20935400	HB-KNOX
AET2Gv20358200	Alfin-like
AET2Gv20423400	NAC
AET2Gv20565800	Tify
AET2Gv20566900	TCP
AET2Gv20694500	NAC
AET2Gv20696100	C3H
AET2Gv20696900	DDT
AET5Gv21045000	MYB
AET2Gv20774300	Trihelix
AET2Gv20808700	NAC
AET2Gv20810400	NF-YB
AET5Gv21097800	AP2/ERF-AP2
AET2Gv20868600	HB-HD-ZIP
AET2Gv20877800	AP2/ERF-ERF
AET2Gv20884900	OFP
AET2Gv20898300	RWP-RK
AET2Gv20918900	AP2/ERF-ERF
AET2Gv20921800	AP2/ERF-ERF
AET6Gv20025600	MADS-MIKC
AET6Gv20290900	B3-ARF
AET2Gv20987400	MYB
AET2Gv21076400	GARP-G2-like
AET6Gv20304300	HB-PHD
AET2Gv21100600	FAR1
AET2Gv21131600	HB-WOX
AET2Gv21135500	bHLH
AET2Gv21146800	C2C2-GATA
AET3Gv20005100	bHLH
AET3Gv20040900	NF-YB
AET3Gv20076800	AP2/ERF-ERF
AET3Gv20233600	GARP-G2-like
AET3Gv20234600	C2C2-Dof
AET3Gv20253800	NF-YC
AET3Gv20271400	GARP-G2-like
AET3Gv20336100	AP2/ERF-ERF
AET3Gv20417300	C3H
AET3Gv20431600	bZIP
AET3Gv20509600	C2H2
AET3Gv20545900	C3H
AET3Gv20549100	MYB-related
AET3Gv20556700	WRKY
AET3Gv20561600	zf-HD
AET3Gv20581300	WRKY
AET6Gv20307300	Tify
AET6Gv20331700	AP2/ERF-AP2
AET3Gv20600800	Trihelix
AET6Gv20356400	B3-ARF
AET3Gv20670000	OFP
AET3Gv20683300	HSF
AET3Gv20734300	ULT
AET3Gv20788900	bHLH
AET3Gv20805900	HB-WOX
AET6Gv20374600	HB-KNOX
AET3Gv20841800	C2C2-Dof
AET3Gv20872800	GRAS
AET3Gv20879000	bHLH
AET3Gv20902000	Alfin-like
AET3Gv20905900	HSF
AET3Gv20960100	SBP
AET3Gv20979200	B3-ARF
AET3Gv21015000	C2H2
AET3Gv21015300	NF-YB
AET3Gv21103500	B3
AET3Gv21108800	NAC
AET3Gv21110100	GRAS
AET3Gv21147300	LOB
AET3Gv21257600	C2C2-Dof
AET3Gv21257900	C2C2-GATA
AET4Gv20002800	LOB
AET4Gv20004200	AP2/ERF-ERF
AET4Gv20024800	WRKY
AET4Gv20032100	bHLH
AET4Gv20034000	GRF
AET4Gv20067900	NF-YA
AET4Gv20082700	GeBP
AET4Gv20108900	MYB
AET4Gv20130100	HB-BELL
AET4Gv20149900	B3
AET4Gv20152300	B3
AET4Gv20175000	RWP-RK
AET4Gv20223400	FAR1
AET4Gv20246800	bZIP
AET4Gv20257000	WRKY
AET4Gv20257700	AP2/ERF-ERF
AET6Gv20375700	GARP-ARR-B
AET4Gv20278300	bZIP
AET4Gv20460500	HB-WOX
AET4Gv20460600	GARP-G2-like
AET4Gv20471800	MYB-related
AET6Gv20438800	MYB
AET4Gv20583500	C2H2
AET4Gv20584600	MYB
AET4Gv20598800	HSF
AET4Gv20656100	GRAS
AET4Gv20658300	AP2/ERF-ERF
AET4Gv20698900	bHLH
AET4Gv20730800	bHLH
AET4Gv20732900	HB-HD-ZIP
AET4Gv20738900	bHLH
AET4Gv20739800	FAR1
AET4Gv20753100	C2H2
AET4Gv20765700	MYB
AET4Gv20770900	AP2/ERF-RAV
AET4Gv20787300	GRAS
AET4Gv20802300	GRAS
AET4Gv20806600	C2H2
AET4Gv20807900	HB-BELL
AET4Gv20808800	LOB
AET4Gv20843600	C2H2
AET4Gv20876700	NAC
AET5Gv20004600	MADS-M-type
AET5Gv20048200	GeBP
AET5Gv20065300	bZIP
AET5Gv20073700	C2C2-GATA
AET6Gv20486800	MYB
AET5Gv20132700	HB-HD-ZIP
AET5Gv20167200	OFP
AET5Gv20168700	bZIP
AET5Gv20210400	C2H2
AET6Gv20580900	DBB
AET5Gv20276300	C2H2
AET6Gv20589900	AP2/ERF-AP2
AET5Gv20316800	bZIP
AET5Gv20335100	TCP
AET5Gv20343400	OFP
AET5Gv20354600	GRAS
AET5Gv20372500	NAC
AET5Gv20375300	GRAS
AET5Gv20389900	LOB
AET5Gv20396700	C2C2-Dof
AET5Gv20444600	GARP-G2-like
AET5Gv20446000	bZIP
AET5Gv20450700	AP2/ERF-ERF
AET5Gv20487900	HB-HD-ZIP
AET6Gv20593600	MYB
AET6Gv20619200	MYB
AET5Gv20538400	C2H2
AET5Gv20544500	WRKY
AET5Gv20545300	bHLH
AET5Gv20566700	bZIP
AET5Gv20568200	HSF
AET5Gv20594200	C2C2-Dof
AET5Gv20623800	EIL
AET5Gv20661300	LOB
AET6Gv20619800	MYB
AET5Gv20691500	B3
AET5Gv20700600	bZIP
AET5Gv20764000	bZIP
AET5Gv20800600	C2H2
AET5Gv20843500	B3
AET5Gv20942900	GRAS
AET5Gv20977800	bHLH
AET5Gv21004700	C2H2
AET5Gv21039000	DDT
AET5Gv21060200	FAR1
AET5Gv21064800	FAR1
AET5Gv21069900	bZIP
AET5Gv21072700	MADS-M-type
AET5Gv21097400	Alfin-like
AET5Gv21106100	C2H2
AET5Gv21125900	C3H
AET5Gv21147100	B3
AET5Gv21213200	AP2/ERF-ERF
AET5Gv21235600	NF-YC
AET6Gv20011100	NAC
AET6Gv20144600	FAR1
AET6Gv20173700	CSD
AET6Gv20178800	bHLH
AET6Gv20239100	C2H2
AET6Gv20726800	DBB
AET6Gv20311200	HB-other
AET6Gv20332200	C2H2
AET6Gv20395200	bZIP
AET6Gv20421300	C3H
AET6Gv20733800	MADS-MIKC
AET6Gv20545200	FAR1
AET6Gv20737100	MYB
AET6Gv20600800	MYB
AET6Gv20630900	WRKY
AET6Gv20644200	PLATZ
AET6Gv20689300	FAR1
AET6Gv20727700	bZIP
AET6Gv20758700	AP2/ERF-AP2
AET6Gv20749400	AP2/ERF-ERF
AET6Gv20777500	bHLH
AET6Gv20774100	MADS-MIKC
AET6Gv20824100	bHLH
AET6Gv20851500	AP2/ERF-ERF
AET6Gv20886200	MADS-M-type
AET6Gv20886900	GARP-ARR-B
AET6Gv20899100	B3
AET6Gv20919600	bHLH
AET6Gv20957700	NAC
AET7Gv20124900	AP2/ERF-ERF
AET7Gv20162500	NAC
AET7Gv20219600	HB-HD-ZIP
AET7Gv20274700	DBB
AET7Gv20421800	C2H2
AET7Gv20441400	GeBP
AET7Gv20464500	MYB-related
AET7Gv20502700	E2F-DP
AET7Gv20512800	Tify
AET6Gv20786200	MYB
AET7Gv20523000	NAC
AET7Gv20530000	bHLH
AET7Gv20538400	NF-YB
AET7Gv20539600	HB-other
AET7Gv20554600	C2H2
AET7Gv20577400	MYB-related
AET7Gv20604200	EIL
AET7Gv20615500	MYB
AET7Gv20637900	SBP
AET7Gv20644900	NAC
AET7Gv20699300	NAC
AET7Gv20759900	MYB-related
AET7Gv20812000	TUB
AET7Gv20824100	bHLH
AET7Gv20834300	GARP-G2-like
AET7Gv20839300	MADS-M-type
AET7Gv20868600	HB-other
AET7Gv20893200	C2C2-GATA
AET7Gv20904300	HB-BELL
AET7Gv21122900	MYB
AET7Gv21131200	B3-ARF
AET7Gv21180900	GARP-G2-like
AET7Gv21215800	C2H2
AET6Gv20857100	MYB
AET7Gv20051600	MYB
AET7Gv21260800	C2H2
AET7Gv21287000	bZIP
AET7Gv21346300	MADS-M-type
AET0Gv20091300	AP2/ERF-ERF
AET1Gv20008400	MYB
AET1Gv20022600	FAR1
AET1Gv20033700	C3H
AET1Gv20146400	FAR1
AET7Gv20281300	MADS-MIKC
AET1Gv20205100	MYB
AET1Gv20230200	NAC
AET1Gv20276000	bHLH
AET1Gv20278600	LOB
AET7Gv20313500	MYB
AET7Gv20371700	GARP-ARR-B
AET1Gv20415800	C2H2
AET1Gv20510000	WRKY
AET7Gv20372000	GARP-ARR-B
AET1Gv20536000	C2H2
AET1Gv20573600	FAR1
AET7Gv20434200	MYB
AET1Gv20663100	MYB-related
AET1Gv20693600	bHLH
AET1Gv20717800	WRKY
AET1Gv20717900	WRKY
AET1Gv20726900	bZIP
AET1Gv20769300	FAR1
AET1Gv20794200	FAR1
AET1Gv20794600	AP2/ERF-ERF
AET1Gv20805000	TUB
AET1Gv20814200	FAR1
AET1Gv20830900	C2H2
AET1Gv20851900	NF-YC
AET7Gv20455800	MADS-MIKC
AET1Gv20866800	WRKY
AET1Gv20896600	AP2/ERF-RAV
AET1Gv20897500	MYB
AET7Gv20464400	MYB
AET1Gv20967600	WRKY
AET1Gv20968000	MYB-related
AET1Gv20985100	C3H
AET1Gv20990900	C3H
AET1Gv20994100	MYB-related
AET1Gv21002200	WRKY
AET1Gv21016600	FAR1
AET2Gv20007000	C2H2
AET2Gv20052300	E2F-DP
AET2Gv20066400	AP2/ERF-ERF
AET2Gv20092100	NAC
AET2Gv20192900	MYB
AET2Gv20204900	NAC
AET2Gv20206100	C3H
AET2Gv20212300	B3
AET2Gv20247400	CPP
AET2Gv20252000	MADS-M-type
AET2Gv20300000	MADS-M-type
AET2Gv20310400	C2H2
AET2Gv20311600	GeBP
AET2Gv20313900	MYB
AET2Gv20334900	WRKY
AET2Gv20352600	Tify
AET2Gv20363000	MADS-MIKC
AET2Gv20379300	WRKY
AET2Gv20384300	FAR1
AET2Gv20385300	LOB
AET2Gv20385800	bHLH
AET2Gv20387600	FAR1
AET2Gv20398900	GRAS
AET2Gv20422100	GRAS
AET2Gv20458400	bHLH
AET2Gv20483700	C2C2-Dof
AET7Gv20519300	MYB
AET2Gv20502300	bZIP
AET2Gv20513200	DDT
AET2Gv20530300	FAR1
AET2Gv20573300	bHLH
AET2Gv20600900	C2H2
AET2Gv20637100	bHLH
AET2Gv20641600	MADS-M-type
AET2Gv20673700	E2F-DP
AET2Gv20688300	GRAS
AET2Gv20707400	NAC
AET2Gv20756100	NAC
AET2Gv20757800	FAR1
AET2Gv20759500	NAC
AET2Gv20763400	FAR1
AET2Gv20791400	RWP-RK
AET2Gv20806200	NAC
AET2Gv20869300	Trihelix
AET2Gv20893800	C2C2-Dof
AET2Gv20895700	C2H2
AET2Gv20919700	HB-HD-ZIP
AET2Gv20945400	AP2/ERF-ERF
AET2Gv20968500	GARP-G2-like
AET2Gv20979900	WRKY
AET2Gv20987500	MYB
AET2Gv20995900	FAR1
AET2Gv21023900	AP2/ERF-ERF
AET2Gv21027600	B3
AET2Gv21081100	C2H2
AET2Gv21113400	Tify
AET2Gv21149400	bHLH
AET2Gv21163500	bZIP
AET2Gv21165200	FAR1
AET2Gv21166400	FAR1
AET2Gv21175600	bZIP
AET2Gv21186600	AP2/ERF-ERF
AET2Gv21198700	C3H
AET2Gv21249500	OFP
AET2Gv21260300	B3
AET2Gv21286200	B3-ARF
AET2Gv21290100	bHLH
AET2Gv21309300	MYB-related
AET3Gv20004200	HB-HD-ZIP
AET3Gv20004800	bHLH
AET3Gv20057800	WRKY
AET3Gv20065200	MYB-related
AET3Gv20067100	FAR1
AET7Gv20553800	MYB
AET3Gv20151700	GRAS
AET3Gv20172300	NAC
AET3Gv20175000	DDT
AET7Gv20616800	B3-ARF
AET3Gv20226900	bHLH
AET3Gv20239400	MYB-related
AET7Gv20638300	MADS-MIKC
AET3Gv20251000	FAR1
AET3Gv20271200	BES1
AET3Gv20280200	C3H
AET3Gv20281900	bZIP
AET3Gv20297000	MADS-M-type
AET3Gv20330000	FAR1
AET3Gv20357900	B3
AET3Gv20362500	B3-ARF
AET3Gv20377900	NAC
AET3Gv20387300	RWP-RK
AET3Gv20401100	C3H
AET3Gv20410600	C2C2-Dof
AET3Gv20540100	C2C2-LSD
AET3Gv20555100	OFP
AET3Gv20562700	MYB
AET3Gv20567400	HB-HD-ZIP
AET3Gv20571400	GRAS
AET3Gv20590700	WRKY
AET3Gv20607000	B3
AET3Gv20617200	bHLH
AET3Gv20648500	TUB
AET3Gv20657900	C2C2-GATA
AET3Gv20684200	WRKY
AET3Gv20784500	WRKY
AET3Gv20793200	NF-YB
AET3Gv20800300	C2H2
AET3Gv20805500	HB-WOX
AET3Gv20823800	MYB-related
AET3Gv20833200	bZIP
AET3Gv20837100	MYB
AET3Gv20844700	bZIP
AET3Gv20846200	AP2/ERF-ERF
AET3Gv20856500	MYB
AET3Gv20874400	FAR1
AET3Gv20881200	EIL
AET3Gv20905200	B3
AET3Gv20907900	NAC
AET7Gv20739300	AP2/ERF-AP2
AET3Gv20912200	GRAS
AET3Gv20919100	FAR1
AET3Gv20977300	bHLH
AET3Gv21002700	FAR1
AET3Gv21067400	GARP-G2-like
AET3Gv21092500	C2H2
AET3Gv21102500	B3
AET3Gv21108900	NAC
AET3Gv21120300	FAR1
AET3Gv21141900	bHLH
AET3Gv21142300	bHLH
AET3Gv21160300	PLATZ
AET3Gv21242700	C2C2-Dof
AET3Gv21248600	MADS-M-type
AET4Gv20001800	AP2/ERF-ERF
AET4Gv20005600	C2H2
AET4Gv20012400	NF-YB
AET4Gv20032800	HB-KNOX
AET4Gv20034600	bZIP
AET4Gv20038300	HB-BELL
AET4Gv20052500	B3
AET4Gv20079600	TCP
AET4Gv20080100	GRAS
AET4Gv20112600	GRAS
AET4Gv20151400	B3
AET4Gv20155800	B3
AET4Gv20159000	C2H2
AET4Gv20163900	LOB
AET4Gv20184300	zf-HD
AET4Gv20185700	AP2/ERF-ERF
AET4Gv20213700	NAC
AET4Gv20235000	C2H2
AET4Gv20236700	TUB
AET4Gv20237100	Trihelix
AET4Gv20238800	bZIP
AET4Gv20264300	C3H
AET4Gv20273000	GRAS
AET4Gv20286900	C2H2
AET4Gv20301600	C2H2
AET4Gv20315400	MADS-M-type
AET4Gv20363800	NF-YC
AET4Gv20411900	GeBP
AET4Gv20416600	TUB
AET4Gv20451900	WRKY
AET4Gv20459600	NAC
AET4Gv20463900	bZIP
AET4Gv20502700	Trihelix
AET4Gv20513000	B3
AET4Gv20546200	C2H2
AET4Gv20549000	GRAS
AET4Gv20563900	NF-YC
AET4Gv20578100	MYB-related
AET4Gv20579400	bZIP
AET4Gv20594200	bHLH
AET7Gv20759800	MYB
AET4Gv20620700	B3
AET4Gv20621700	B3
AET4Gv20648700	C2H2
AET4Gv20655600	FAR1
AET4Gv20661800	FAR1
AET4Gv20676000	bHLH
AET4Gv20678400	HSF
AET4Gv20696000	C2C2-Dof
AET4Gv20704900	AP2/ERF-ERF
AET4Gv20735900	CAMTA
AET4Gv20745400	AP2/ERF-ERF
AET4Gv20759500	NAC
AET4Gv20770700	RWP-RK
AET4Gv20771100	AP2/ERF-RAV
AET4Gv20787200	GRAS
AET7Gv20769700	HB-HD-ZIP
AET4Gv20811400	B3
AET4Gv20816200	MADS-M-type
AET4Gv20824500	C2H2
AET4Gv20824900	SBP
AET4Gv20831300	LOB
AET4Gv20838200	bHLH
AET4Gv20843700	C2H2
AET5Gv20040600	bHLH
AET5Gv20045800	GeBP
AET5Gv20070200	C2H2
AET5Gv20132600	NF-YA
AET5Gv20148200	C2C2-LSD
AET5Gv20148400	NAC
AET5Gv20160200	CPP
AET5Gv20173900	WRKY
AET5Gv20177400	WRKY
AET5Gv20184000	B3
AET5Gv20185900	FAR1
AET5Gv20187800	B3
AET5Gv20190400	bHLH
AET5Gv20195300	GARP-G2-like
AET5Gv20218500	FAR1
AET5Gv20220500	GRAS
AET5Gv20225200	C2C2-Dof
AET5Gv20245100	B3
AET5Gv20256500	NAC
AET5Gv20273000	LIM
AET5Gv20332100	AP2/ERF-ERF
AET5Gv20338700	TUB
AET5Gv20343300	OFP
AET5Gv20346000	NAC
AET5Gv20366700	GRAS
AET5Gv20369300	bZIP
AET5Gv20372800	C3H
AET5Gv20379500	WRKY
AET5Gv20435800	bZIP
AET5Gv20486400	FAR1
AET5Gv20487000	bHLH
AET5Gv20527700	C2H2
AET5Gv20549200	zf-HD
AET5Gv20554700	bHLH
AET5Gv20565800	bHLH
AET5Gv20587500	HB-HD-ZIP
AET5Gv20591000	bZIP
AET5Gv20593500	bHLH
AET5Gv20603000	NF-YC
AET5Gv20618300	C2H2
AET5Gv20627100	C3H
AET5Gv20644000	NAC
AET5Gv20669400	B3
AET5Gv20712400	bHLH
AET5Gv20719000	AP2/ERF-ERF
AET5Gv20719100	AP2/ERF-ERF
AET5Gv20720000	AP2/ERF-ERF
AET5Gv20720400	AP2/ERF-ERF
AET5Gv20720800	AP2/ERF-ERF
AET5Gv20720900	AP2/ERF-ERF
AET5Gv20721600	AP2/ERF-ERF
AET5Gv20725200	AP2/ERF-ERF
AET5Gv20729700	HB-HD-ZIP
AET5Gv20733600	SRS
AET7Gv20848200	MYB
AET5Gv20820700	NAC
AET5Gv20838300	C2H2
AET5Gv20870200	C2C2-YABBY
AET5Gv20878100	HB-HD-ZIP
AET5Gv20898800	FAR1
AET5Gv20902700	B3
AET5Gv20925800	FAR1
AET5Gv20927300	C2H2
AET5Gv20928600	C2C2-Dof
AET5Gv20987500	FAR1
AET5Gv20988000	C3H
AET5Gv21020800	bZIP
AET5Gv21039800	bHLH
AET5Gv21064900	FAR1
AET5Gv21081800	bHLH
AET5Gv21104500	C2H2
AET5Gv21105700	C2H2
AET5Gv21155000	C2H2
[truncated: 122 more rows]

## Sheet: Table_S3
Supplemental Table 3. Triticum urartu genes in transcription factor families.
GeneID	Family
TuG1812G0100000095	MYB
TuG1812G0100000222	C3H
TuG1812G0100000270	C2H2
TuG1812G0100000304	MYB
TuG1812G0100000433	FAR1
TuG1812G0100000460	HB-other
TuG1812G0100000493	C2C2-Dof
TuG1812G0100000496	HB-other
TuG1812G0100000518	HB-other
TuG1812G0100000519	HB-other
TuG1812G0100000520	HB-other
TuG1812G0100000540	B3
TuG1812G0100000572	C2H2
TuG1812G0100000573	C2H2
TuG1812G0100000574	C2H2
TuG1812G0100000579	B3
TuG1812G0100000583	B3
TuG1812G0100000585	MYB
TuG1812G0100000607	MADS-MIKC
TuG1812G0100000608	MADS-MIKC
TuG1812G0100000711	C2H2
TuG1812G0100000738	AP2/ERF-AP2
TuG1812G0100000747	FAR1
TuG1812G0100000749	FAR1
TuG1812G0100000755	DBP
TuG1812G0100000763	C2H2
TuG1812G0100000785	LOB
TuG1812G0100000865	FAR1
TuG1812G0100000869	PLATZ
TuG1812G0100000870	MYB-related
TuG1812G0100000876	Trihelix
TuG1812G0100000892	MADS-M-type
TuG1812G0100000903	bZIP
TuG1812G0100000904	HB-KNOX
TuG1812G0100000905	HB-KNOX
TuG1812G0100000935	MYB
TuG1812G0100000950	DBP
TuG1812G0100000955	DBP
TuG1812G0100000965	bHLH
TuG1812G0100001008	bZIP
TuG1812G0100001009	zf-HD
TuG1812G0100001039	FAR1
TuG1812G0100001057	C3H
TuG1812G0100001190	bZIP
TuG1812G0100001204	bHLH
TuG1812G0100001206	bHLH
TuG1812G0100001237	bHLH
TuG1812G0100001241	Alfin-like
TuG1812G0100001243	MYB-related
TuG1812G0100001262	LOB
TuG1812G0100001271	C2C2-GATA
TuG1812G0100001275	MYB
TuG1812G0100001345	MADS-MIKC
TuG1812G0100001437	C3H
TuG1812G0100001456	FAR1
TuG1812G0100001491	FAR1
TuG1812G0100001511	HB-other
TuG1812G0100001538	MYB
TuG1812G0100001578	E2F-DP
TuG1812G0100001594	MYB-related
TuG1812G0100001836	MYB
TuG1812G0100001853	B3-ARF
TuG1812G0100001858	HB-HD-ZIP
TuG1812G0100001944	FAR1
TuG1812G0100001967	C2C2-GATA
TuG1812G0100002005	bZIP
TuG1812G0100002022	C2H2
TuG1812G0100002100	C2C2-YABBY
TuG1812G0100002104	Trihelix
TuG1812G0100002196	AP2/ERF-ERF
TuG1812G0100002227	HB-BELL
TuG1812G0100002252	bZIP
TuG1812G0100002272	NAC
TuG1812G0100002321	PLATZ
TuG1812G0100002330	HB-HD-ZIP
TuG1812G0100002331	HB-HD-ZIP
TuG1812G0100002358	WRKY
TuG1812G0100002396	B3
TuG1812G0100002403	MYB
TuG1812G0100002457	GARP-G2-like
TuG1812G0100002483	GRAS
TuG1812G0100002504	bHLH
TuG1812G0100002532	STAT
TuG1812G0100002556	FAR1
TuG1812G0100002557	Trihelix
TuG1812G0100002577	AP2/ERF-ERF
TuG1812G0100002586	MYB-related
TuG1812G0100002588	MYB-related
TuG1812G0100002595	AP2/ERF-ERF
TuG1812G0100002605	C2C2-GATA
TuG1812G0100002608	AP2/ERF-ERF
TuG1812G0100002612	LOB
TuG1812G0100002624	AP2/ERF-ERF
TuG1812G0100002698	AP2/ERF-ERF
TuG1812G0100002699	WRKY
TuG1812G0100002830	AP2/ERF-ERF
TuG1812G0100002845	AP2/ERF-ERF
TuG1812G0100002957	SBP
TuG1812G0100002982	MYB
TuG1812G0100002985	GARP-G2-like
TuG1812G0100002991	bZIP
TuG1812G0100003006	LOB
TuG1812G0100003022	NAC
TuG1812G0100003033	Alfin-like
TuG1812G0100003035	MADS-MIKC
TuG1812G0100003043	NAC
TuG1812G0100003063	NAC
TuG1812G0100003106	MYB
TuG1812G0100003137	OFP
TuG1812G0100003140	MYB-related
TuG1812G0100003142	C2C2-Dof
TuG1812G0100003152	bZIP
TuG1812G0100003155	TUB
TuG1812G0100003157	NAC
TuG1812G0100003163	bZIP
TuG1812G0100003164	C2H2
TuG1812G0100003190	MYB
TuG1812G0100003216	HB-BELL
TuG1812G0100003218	bHLH
TuG1812G0100003254	MYB
TuG1812G0100003293	NF-YB
TuG1812G0100003310	bHLH
TuG1812G0100003384	WRKY
TuG1812G0100003402	OFP
TuG1812G0100003405	WRKY
TuG1812G0100003406	WRKY
TuG1812G0100003421	B3
TuG1812G0100003446	bZIP
TuG1812G0100003467	MYB
TuG1812G0100003475	WRKY
TuG1812G0100003507	NF-YC
TuG1812G0100003525	C2H2
TuG1812G0100003533	MYB-related
TuG1812G0100003603	C2H2
TuG1812G0100003625	GRAS
TuG1812G0100003682	CPP
TuG1812G0100003692	FAR1
TuG1812G0100003694	FAR1
TuG1812G0100003705	FAR1
TuG1812G0100003715	bZIP
TuG1812G0100003750	TCP
TuG1812G0100003761	TUB
TuG1812G0100003770	HB-PHD
TuG1812G0100003796	B3-ARF
TuG1812G0100003801	VOZ
TuG1812G0100003808	GARP-G2-like
TuG1812G0100003835	C2C2-GATA
TuG1812G0100003846	FAR1
TuG1812G0100003866	C3H
TuG1812G0100003911	WRKY
TuG1812G0100003925	FAR1
TuG1812G0100003974	NF-YC
TuG1812G0100003991	MYB-related
TuG1812G0100003992	AP2/ERF-ERF
TuG1812G0100003995	WRKY
TuG1812G0100004060	MYB
TuG1812G0100004062	MYB
TuG1812G0100004063	MYB
TuG1812G0100004064	MYB
TuG1812G0100004085	bHLH
TuG1812G0100004102	HSF
TuG1812G0100004105	AP2/ERF-RAV
TuG1812G0100004106	AP2/ERF-RAV
TuG1812G0100004108	AP2/ERF-RAV
TuG1812G0100004116	MYB
TuG1812G0100004120	HB-HD-ZIP
TuG1812G0100004184	MYB
TuG1812G0100004241	C2H2
TuG1812G0100004267	OFP
TuG1812G0100004332	HB-other
TuG1812G0100004348	B3-ARF
TuG1812G0100004366	HB-WOX
TuG1812G0100004371	B3
TuG1812G0100004385	WRKY
TuG1812G0100004417	WRKY
TuG1812G0100004420	MYB-related
TuG1812G0100004421	MYB-related
TuG1812G0100004422	MYB-related
TuG1812G0100004424	MYB-related
TuG1812G0100004474	bZIP
TuG1812G0100004483	WRKY
TuG1812G0100004488	NF-YB
TuG1812G0100004504	GARP-G2-like
TuG1812G0100004505	GARP-G2-like
TuG1812G0100004552	MYB-related
TuG1812G0100004554	MYB-related
TuG1812G0100004556	C2C2-GATA
TuG1812G0100004612	MYB
TuG1812G0100004619	GRAS
TuG1812G0100004644	WRKY
TuG1812G0100004645	WRKY
TuG1812G0100004646	WRKY
TuG1812G0100004647	WRKY
TuG1812G0100004653	WRKY
TuG1812G0100004790	Trihelix
TuG1812G0100004814	B3
TuG1812G0200000041	C2H2
TuG1812G0200000112	WRKY
TuG1812G0200000139	C3H
TuG1812G0200000157	AP2/ERF-ERF
TuG1812G0200000291	WRKY
TuG1812G0200000374	FAR1
TuG1812G0200000439	AP2/ERF-ERF
TuG1812G0200000457	C3H
TuG1812G0200000475	TCP
TuG1812G0200000513	WRKY
TuG1812G0200000514	WRKY
TuG1812G0200000635	NAC
TuG1812G0200000636	NAC
TuG1812G0200000637	NAC
TuG1812G0200000709	MYB
TuG1812G0200000831	MYB-related
TuG1812G0200000854	GRAS
TuG1812G0200000907	C2H2
TuG1812G0200000965	GRAS
TuG1812G0200000970	MYB
TuG1812G0200001003	bZIP
TuG1812G0200001008	EIL
TuG1812G0200001013	HB-WOX
TuG1812G0200001014	C2C2-Dof
TuG1812G0200001021	NAC
TuG1812G0200001022	NAC
TuG1812G0200001023	NAC
TuG1812G0200001024	NAC
TuG1812G0200001025	NAC
TuG1812G0200001028	NAC
TuG1812G0200001035	NAC
TuG1812G0200001036	NAC
TuG1812G0200001037	NAC
TuG1812G0200001051	GARP-G2-like
TuG1812G0200001066	WRKY
TuG1812G0200001067	WRKY
TuG1812G0200001068	FAR1
TuG1812G0200001077	B3
TuG1812G0200001078	bZIP
TuG1812G0200001107	AP2/ERF-ERF
TuG1812G0200001190	GARP-G2-like
TuG1812G0200001197	AP2/ERF-ERF
TuG1812G0200001205	C3H
TuG1812G0200001206	C3H
TuG1812G0200001231	TUB
TuG1812G0200001254	CPP
TuG1812G0200001301	HB-other
TuG1812G0200001319	DDT
TuG1812G0200001468	bZIP
TuG1812G0200001498	B3
TuG1812G0200001503	CSD
TuG1812G0200001591	HSF
TuG1812G0200001597	B3
TuG1812G0200001604	GeBP
TuG1812G0200001619	MYB
TuG1812G0200001621	MYB-related
TuG1812G0200001622	B3
TuG1812G0200001655	MYB
TuG1812G0200001669	MYB
TuG1812G0200001670	MYB
TuG1812G0200001696	WRKY
TuG1812G0200001704	FAR1
TuG1812G0200001724	CAMTA
TuG1812G0200001827	FAR1
TuG1812G0200001832	Tify
TuG1812G0200001859	Alfin-like
TuG1812G0200001861	NF-YA
TuG1812G0200001876	NF-YB
TuG1812G0200001881	FAR1
TuG1812G0200001916	WRKY
TuG1812G0200001956	C2H2
TuG1812G0200001963	C2H2
TuG1812G0200001965	bHLH
TuG1812G0200001967	GRAS
TuG1812G0200001969	LOB
TuG1812G0200001990	HB-other
TuG1812G0200002002	GRAS
TuG1812G0200002003	WRKY
TuG1812G0200002004	WRKY
TuG1812G0200002027	GRAS
TuG1812G0200002033	HRT
TuG1812G0200002054	BES1
TuG1812G0200002066	AP2/ERF-ERF
TuG1812G0200002117	C2H2
TuG1812G0200002132	GRAS
TuG1812G0200002137	FAR1
TuG1812G0200002144	NAC
TuG1812G0200002185	HSF
TuG1812G0200002266	B3
TuG1812G0200002270	MYB
TuG1812G0200002282	bHLH
TuG1812G0200002301	bZIP
TuG1812G0200002382	CAMTA
TuG1812G0200002399	MYB
TuG1812G0200002405	C2C2-YABBY
TuG1812G0200002435	bZIP
TuG1812G0200002442	GRAS
TuG1812G0200002479	bHLH
TuG1812G0200002595	C2C2-Dof
TuG1812G0200002607	FAR1
TuG1812G0200002646	C3H
TuG1812G0200002648	C2H2
TuG1812G0200002732	FAR1
TuG1812G0200002745	bHLH
TuG1812G0200002824	FAR1
TuG1812G0200002843	DDT
TuG1812G0200002854	SBP
TuG1812G0200002908	HB-KNOX
TuG1812G0200002918	C2H2
TuG1812G0200002939	AP2/ERF-AP2
TuG1812G0200002952	GARP-G2-like
TuG1812G0200002984	MADS-MIKC
TuG1812G0200002999	NAC
TuG1812G0200003004	WRKY
TuG1812G0200003017	WRKY
TuG1812G0200003026	bHLH
TuG1812G0200003099	Trihelix
TuG1812G0200003114	Tify
TuG1812G0200003144	bHLH
TuG1812G0200003174	B3-ARF
TuG1812G0200003217	LOB
TuG1812G0200003220	bHLH
TuG1812G0200003225	B3
TuG1812G0200003233	CAMTA
TuG1812G0200003244	AP2/ERF-ERF
TuG1812G0200003249	AP2/ERF-ERF
TuG1812G0200003258	C2H2
TuG1812G0200003279	Trihelix
TuG1812G0200003287	S1Fa-like
TuG1812G0200003327	CAMTA
TuG1812G0200003397	OFP
TuG1812G0200003403	E2F-DP
TuG1812G0200003484	GRAS
TuG1812G0200003499	zf-HD
TuG1812G0200003518	NAC
TuG1812G0200003530	C3H
TuG1812G0200003536	DDT
TuG1812G0200003546	B3-ARF
TuG1812G0200003548	FAR1
TuG1812G0200003557	AP2/ERF-ERF
TuG1812G0200003585	OFP
TuG1812G0200003626	NAC
TuG1812G0200003632	C2H2
TuG1812G0200003673	NF-YB
TuG1812G0200003691	C2H2
TuG1812G0200003699	NAC
TuG1812G0200003700	MADS-MIKC
TuG1812G0200003740	AP2/ERF-ERF
TuG1812G0200003754	EIL
TuG1812G0200003794	WRKY
TuG1812G0200003818	NAC
TuG1812G0200003819	NAC
TuG1812G0200003826	FAR1
TuG1812G0200003833	NAC
TuG1812G0200003836	NAC
TuG1812G0200003837	NAC
TuG1812G0200003838	NAC
TuG1812G0200003841	NAC
TuG1812G0200003916	Trihelix
TuG1812G0200003941	FAR1
TuG1812G0200003994	C2C2-CO-like
TuG1812G0200004036	AP2/ERF-AP2
TuG1812G0200004040	NF-YB
TuG1812G0200004067	bZIP
TuG1812G0200004069	RWP-RK
TuG1812G0200004118	MYB
TuG1812G0200004121	CPP
TuG1812G0200004183	MYB
TuG1812G0200004197	MYB
TuG1812G0200004199	MYB
TuG1812G0200004202	MYB
TuG1812G0200004203	LIM
TuG1812G0200004212	FAR1
TuG1812G0200004235	AP2/ERF-ERF
TuG1812G0200004300	B3-ARF
TuG1812G0200004315	MYB
TuG1812G0200004319	NAC
TuG1812G0200004369	C2C2-YABBY
TuG1812G0200004370	NAC
TuG1812G0200004383	HB-other
TuG1812G0200004392	C2C2-GATA
TuG1812G0200004395	DBB
TuG1812G0200004397	C2C2-GATA
TuG1812G0200004404	Trihelix
TuG1812G0200004406	HB-HD-ZIP
TuG1812G0200004448	OFP
TuG1812G0200004450	C2C2-GATA
TuG1812G0200004457	B3
TuG1812G0200004468	GRAS
TuG1812G0200004500	GRF
TuG1812G0200004505	MYB-related
TuG1812G0200004527	HB-HD-ZIP
TuG1812G0200004531	HSF
TuG1812G0200004540	C2C2-Dof
TuG1812G0200004558	RWP-RK
TuG1812G0200004562	RWP-RK
TuG1812G0200004590	GARP-ARR-B
TuG1812G0200004596	bHLH
TuG1812G0200004637	C2H2
TuG1812G0200004639	SBP
TuG1812G0200004650	AP2/ERF-ERF
TuG1812G0200004651	AP2/ERF-ERF
TuG1812G0200004652	MYB
TuG1812G0200004657	HB-HD-ZIP
TuG1812G0200004666	AP2/ERF-ERF
TuG1812G0200004699	FAR1
TuG1812G0200004732	MADS-MIKC
TuG1812G0200004838	WRKY
TuG1812G0200004855	GRF
TuG1812G0200004863	B3
TuG1812G0200004868	Trihelix
TuG1812G0200004891	GARP-G2-like
TuG1812G0200004919	B3
TuG1812G0200004920	B3
TuG1812G0200004921	B3
TuG1812G0200004926	bHLH
TuG1812G0200004928	bHLH
TuG1812G0200004932	LFY
TuG1812G0200004933	LFY
TuG1812G0200004940	WRKY
TuG1812G0200004969	MYB
TuG1812G0200004982	bHLH
TuG1812G0200005061	MYB-related
TuG1812G0200005086	NAC
TuG1812G0200005091	GRAS
TuG1812G0200005097	B3
TuG1812G0200005103	bHLH
TuG1812G0200005108	NAC
TuG1812G0200005110	MYB-related
TuG1812G0200005111	MYB
TuG1812G0200005129	FAR1
TuG1812G0200005135	B3
TuG1812G0200005173	bZIP
TuG1812G0200005191	FAR1
TuG1812G0200005228	B3
TuG1812G0200005349	C3H
TuG1812G0200005351	GARP-G2-like
TuG1812G0200005369	WRKY
TuG1812G0200005386	C3H
TuG1812G0200005424	WRKY
TuG1812G0200005425	WRKY
TuG1812G0200005454	AP2/ERF-ERF
TuG1812G0200005460	SBP
TuG1812G0200005465	GRF
TuG1812G0200005468	AP2/ERF-ERF
TuG1812G0200005499	AP2/ERF-AP2
TuG1812G0200005515	Tify
TuG1812G0200005584	AP2/ERF-ERF
TuG1812G0200005616	bHLH
TuG1812G0200005655	bHLH
TuG1812G0200005693	MADS-M-type
TuG1812G0200005709	FAR1
TuG1812G0200005710	FAR1
TuG1812G0200005723	bZIP
TuG1812G0200005879	MYB
TuG1812G0200005884	B3-ARF
TuG1812G0200005885	C3H
TuG1812G0200005930	MYB
TuG1812G0200005985	C2C2-Dof
TuG1812G0200005993	C2C2-Dof
TuG1812G0200005994	C2C2-Dof
TuG1812G0200006006	FAR1
TuG1812G0200006043	C2H2
TuG1812G0200006065	TUB
TuG1812G0200006156	OFP
TuG1812G0200006157	OFP
TuG1812G0200006209	BES1
TuG1812G0200006245	MYB-related
TuG1812G0200006276	B3
TuG1812G0200006278	MYB-related
TuG1812G0200006361	NAC
TuG1812G0200006371	C2C2-GATA
TuG1812G0200006372	C2C2-GATA
TuG1812G0300000005	bHLH
TuG1812G0300000006	bHLH
TuG1812G0300000007	bHLH
TuG1812G0300000008	bHLH
TuG1812G0300000012	bHLH
TuG1812G0300000021	HB-HD-ZIP
TuG1812G0300000026	bHLH
TuG1812G0300000031	HB-other
TuG1812G0300000256	FAR1
TuG1812G0300000301	bHLH
TuG1812G0300000374	WRKY
TuG1812G0300000453	FAR1
TuG1812G0300000454	MYB
TuG1812G0300000471	FAR1
TuG1812G0300000564	AP2/ERF-RAV
TuG1812G0300000565	AP2/ERF-RAV
TuG1812G0300000567	AP2/ERF-RAV
TuG1812G0300000594	MYB-related
TuG1812G0300000595	MYB-related
TuG1812G0300000614	bHLH
TuG1812G0300000623	FAR1
TuG1812G0300000633	FAR1
TuG1812G0300000729	GRAS
TuG1812G0300000730	GRAS
TuG1812G0300000731	GRAS
TuG1812G0300000759	C2H2
TuG1812G0300000764	FAR1
TuG1812G0300000842	HB-WOX
TuG1812G0300000892	NAC
TuG1812G0300000928	NAC
TuG1812G0300001007	MADS-MIKC
TuG1812G0300001019	LOB
TuG1812G0300001042	LOB
TuG1812G0300001044	C2H2
TuG1812G0300001124	MYB
TuG1812G0300001150	bHLH
TuG1812G0300001153	bHLH
TuG1812G0300001167	bHLH
TuG1812G0300001177	C2H2
TuG1812G0300001182	GARP-G2-like
TuG1812G0300001192	C2C2-Dof
TuG1812G0300001199	C3H
TuG1812G0300001206	MYB
TuG1812G0300001223	MYB-related
TuG1812G0300001245	WRKY
TuG1812G0300001247	WRKY
TuG1812G0300001260	C2H2
TuG1812G0300001270	HB-other
TuG1812G0300001284	FAR1
TuG1812G0300001302	WRKY
TuG1812G0300001313	C2H2
TuG1812G0300001315	Trihelix
TuG1812G0300001316	Trihelix
TuG1812G0300001344	HB-other
TuG1812G0300001403	BES1
TuG1812G0300001451	B3
TuG1812G0300001452	NF-X1
TuG1812G0300001466	MYB-related
TuG1812G0300001492	MADS-M-type
TuG1812G0300001497	HB-HD-ZIP
TuG1812G0300001499	AP2/ERF-ERF
TuG1812G0300001506	MADS-MIKC
TuG1812G0300001507	MADS-MIKC
TuG1812G0300001561	C3H
TuG1812G0300001564	C3H
TuG1812G0300001565	C3H
TuG1812G0300001573	bZIP
TuG1812G0300001596	bZIP
TuG1812G0300001622	TCP
TuG1812G0300001692	bHLH
TuG1812G0300001712	AP2/ERF-ERF
TuG1812G0300001734	GeBP
TuG1812G0300001746	OFP
TuG1812G0300001763	MYB
TuG1812G0300001803	RWP-RK
TuG1812G0300001838	GARP-G2-like
TuG1812G0300001864	B3
TuG1812G0300001867	GARP-G2-like
TuG1812G0300001879	bHLH
TuG1812G0300001887	B3-ARF
TuG1812G0300001892	RWP-RK
TuG1812G0300001908	NAC
TuG1812G0300001934	LOB
TuG1812G0300001937	C2H2
TuG1812G0300001950	NAC
TuG1812G0300001990	C3H
TuG1812G0300002004	C3H
TuG1812G0300002035	GeBP
TuG1812G0300002048	C3H
TuG1812G0300002067	C2C2-Dof
TuG1812G0300002121	C2C2-Dof
TuG1812G0300002156	MYB
TuG1812G0300002312	bHLH
TuG1812G0300002362	MYB-related
TuG1812G0300002394	C2H2
TuG1812G0300002417	C2H2
TuG1812G0300002418	C3H
TuG1812G0300002447	MYB
TuG1812G0300002452	FAR1
TuG1812G0300002463	WRKY
TuG1812G0300002541	WRKY
TuG1812G0300002595	MYB-related
TuG1812G0300002635	MYB-related
TuG1812G0300002658	WRKY
TuG1812G0300002660	HSF
TuG1812G0300002661	OFP
TuG1812G0300002664	C2C2-LSD
TuG1812G0300002722	zf-HD
TuG1812G0300002744	HB-HD-ZIP
TuG1812G0300002773	WRKY
TuG1812G0300002837	MYB-related
TuG1812G0300002891	Trihelix
TuG1812G0300002898	HB-other
TuG1812G0300002901	B3-ARF
TuG1812G0300002904	NAC
TuG1812G0300002923	HB-WOX
TuG1812G0300002941	WRKY
TuG1812G0300002950	B3
TuG1812G0300002951	B3
TuG1812G0300002972	WRKY
TuG1812G0300002978	bHLH
TuG1812G0300002985	MYB
TuG1812G0300002992	MYB-related
TuG1812G0300003018	MYB
TuG1812G0300003038	MYB
TuG1812G0300003105	MYB
TuG1812G0300003141	E2F-DP
TuG1812G0300003157	TUB
TuG1812G0300003172	Trihelix
TuG1812G0300003194	HB-PHD
TuG1812G0300003218	C2C2-GATA
TuG1812G0300003266	WRKY
TuG1812G0300003270	HSF
TuG1812G0300003313	B3
TuG1812G0300003317	B3
TuG1812G0300003322	MYB
TuG1812G0300003344	HSF
TuG1812G0300003346	OFP
TuG1812G0300003387	C2C2-Dof
TuG1812G0300003398	bZIP
TuG1812G0300003408	FAR1
TuG1812G0300003416	VOZ
TuG1812G0300003423	B3-ARF
TuG1812G0300003432	TCP
TuG1812G0300003447	CPP
TuG1812G0300003543	LOB
TuG1812G0300003550	MYB
TuG1812G0300003585	bHLH
TuG1812G0300003665	HB-HD-ZIP
TuG1812G0300003682	AP2/ERF-ERF
TuG1812G0300003709	bZIP
TuG1812G0300003752	bZIP
TuG1812G0300003762	NAC
TuG1812G0300003789	bZIP
TuG1812G0300003790	AP2/ERF-AP2
TuG1812G0300003799	WRKY
TuG1812G0300003806	HB-WOX
TuG1812G0300003828	WRKY
TuG1812G0300003830	WRKY
TuG1812G0300003834	WRKY
TuG1812G0300003858	LOB
TuG1812G0300003870	WRKY
TuG1812G0300003953	C2H2
TuG1812G0300003956	C2H2
TuG1812G0300003981	MADS-M-type
TuG1812G0300003990	WRKY
TuG1812G0300004004	GARP-G2-like
TuG1812G0300004030	HB-BELL
TuG1812G0300004042	MYB
TuG1812G0300004055	C2H2
TuG1812G0300004056	MYB-related
TuG1812G0300004058	FAR1
TuG1812G0300004096	bZIP
TuG1812G0300004123	HB-WOX
TuG1812G0300004128	MYB
TuG1812G0300004136	NAC
TuG1812G0300004142	TUB
TuG1812G0300004147	bZIP
TuG1812G0300004150	AP2/ERF-ERF
TuG1812G0300004182	MYB
TuG1812G0300004194	NAC
TuG1812G0300004197	OFP
TuG1812G0300004198	OFP
TuG1812G0300004204	NAC
TuG1812G0300004213	C2C2-Dof
TuG1812G0300004274	B3
TuG1812G0300004275	HSF
TuG1812G0300004276	GRAS
TuG1812G0300004281	GRAS
TuG1812G0300004282	GRAS
TuG1812G0300004298	bHLH
TuG1812G0300004309	AP2/ERF-AP2
TuG1812G0300004314	EIL
TuG1812G0300004366	LOB
TuG1812G0300004377	Alfin-like
TuG1812G0300004385	C2C2-Dof
TuG1812G0300004389	B3
TuG1812G0300004390	HSF
TuG1812G0300004400	NAC
TuG1812G0300004413	GRAS
TuG1812G0300004459	C2H2
TuG1812G0300004484	MYB-related
TuG1812G0300004493	C2H2
TuG1812G0300004494	C2H2
TuG1812G0300004509	B3
TuG1812G0300004524	MYB
TuG1812G0300004573	C3H
TuG1812G0300004574	C3H
TuG1812G0300004722	NAC
TuG1812G0300004729	MYB
TuG1812G0300004746	bHLH
TuG1812G0300004751	bHLH
TuG1812G0300004784	zf-HD
TuG1812G0300004792	FAR1
TuG1812G0300004828	SBP
TuG1812G0300004883	HB-other
TuG1812G0300004891	C2C2-YABBY
TuG1812G0300004895	NF-YB
TuG1812G0300004896	NF-YB
TuG1812G0300004946	B3
TuG1812G0300004947	B3
TuG1812G0300004965	C2H2
TuG1812G0300005047	MYB
TuG1812G0300005060	GARP-ARR-B
TuG1812G0300005063	B3
TuG1812G0300005070	FAR1
TuG1812G0300005171	B3
TuG1812G0300005173	B3
TuG1812G0300005174	B3
TuG1812G0300005175	B3
TuG1812G0300005176	B3
TuG1812G0300005191	B3
TuG1812G0300005193	B3
TuG1812G0300005194	B3
TuG1812G0300005197	B3
TuG1812G0300005259	bHLH
TuG1812G0300005261	bHLH
TuG1812G0300005262	bHLH
TuG1812G0300005264	bHLH
TuG1812G0300005289	MYB-related
TuG1812G0300005360	SRS
TuG1812G0300005419	B3
TuG1812G0300005423	PLATZ
TuG1812G0300005516	MYB-related
TuG1812G0300005576	PLATZ
TuG1812G0300005607	FAR1
TuG1812G0300005619	LOB
TuG1812G0300005655	FAR1
TuG1812G0300005657	FAR1
TuG1812G0300005663	FAR1
TuG1812G0300005744	FAR1
TuG1812G0300005773	FAR1
TuG1812G0300005790	FAR1
TuG1812G0300005807	C2C2-Dof
TuG1812G0300005810	C2C2-Dof
TuG1812G0300005811	C2C2-Dof
TuG1812G0300005812	C2C2-Dof
TuG1812G0300005813	C2C2-Dof
TuG1812G0300005814	C2C2-Dof
TuG1812G0300005819	C2C2-Dof
TuG1812G0300005838	B3
TuG1812G0300005847	FAR1
TuG1812G0300005850	MADS-M-type
TuG1812G0300005905	C2C2-GATA
TuG1812G0300005911	C2C2-Dof
TuG1812G0300005921	C3H
TuG1812G0400000009	AP2/ERF-ERF
TuG1812G0400000067	C2H2
TuG1812G0400000082	LOB
TuG1812G0400000123	NF-YB
TuG1812G0400000152	AP2/ERF-ERF
TuG1812G0400000166	FAR1
TuG1812G0400000173	GARP-G2-like
TuG1812G0400000184	FAR1
TuG1812G0400000233	HB-BELL
TuG1812G0400000240	Trihelix
TuG1812G0400000247	bHLH
TuG1812G0400000248	bHLH
TuG1812G0400000285	CPP
TuG1812G0400000294	B3
TuG1812G0400000298	B3
TuG1812G0400000320	FAR1
TuG1812G0400000325	FAR1
TuG1812G0400000327	FAR1
TuG1812G0400000359	C3H
TuG1812G0400000387	TCP
TuG1812G0400000396	GeBP
TuG1812G0400000410	C2C2-CO-like
TuG1812G0400000431	C2H2
TuG1812G0400000439	bHLH
TuG1812G0400000445	zf-HD
TuG1812G0400000486	MYB
TuG1812G0400000502	GARP-G2-like
TuG1812G0400000511	FAR1
TuG1812G0400000520	AP2/ERF-ERF
TuG1812G0400000534	bHLH
TuG1812G0400000543	HB-KNOX
TuG1812G0400000594	C2C2-GATA
TuG1812G0400000635	WRKY
TuG1812G0400000672	B3
TuG1812G0400000675	B3
TuG1812G0400000684	GARP-G2-like
TuG1812G0400000685	NAC
TuG1812G0400000689	FAR1
TuG1812G0400000692	B3
TuG1812G0400000694	B3
TuG1812G0400000695	B3
TuG1812G0400000708	B3
TuG1812G0400000713	B3
TuG1812G0400000730	C2H2
TuG1812G0400000759	LOB
TuG1812G0400000767	C2H2
TuG1812G0400000773	LOB
TuG1812G0400000781	bHLH
TuG1812G0400000784	B3
TuG1812G0400000785	B3
TuG1812G0400000804	B3
TuG1812G0400000805	B3
TuG1812G0400000815	HB-HD-ZIP
TuG1812G0400000818	RWP-RK
TuG1812G0400000854	Alfin-like
TuG1812G0400000866	zf-HD
TuG1812G0400000888	MYB-related
TuG1812G0400000938	MYB
TuG1812G0400000966	B3
TuG1812G0400000967	TCP
TuG1812G0400000984	SBP
TuG1812G0400000994	NAC
TuG1812G0400001029	C2C2-GATA
TuG1812G0400001057	FAR1
TuG1812G0400001080	bZIP
TuG1812G0400001090	TUB
TuG1812G0400001115	FAR1
TuG1812G0400001144	C2H2
TuG1812G0400001156	HB-BELL
TuG1812G0400001173	MYB
TuG1812G0400001234	FAR1
TuG1812G0400001244	OFP
TuG1812G0400001248	B3
TuG1812G0400001334	WRKY
TuG1812G0400001341	HSF
TuG1812G0400001397	bZIP
TuG1812G0400001410	DDT
TuG1812G0400001437	NF-YC
TuG1812G0400001505	GRAS
TuG1812G0400001506	GRAS
TuG1812G0400001507	GRAS
TuG1812G0400001509	GRAS
TuG1812G0400001526	FAR1
TuG1812G0400001530	C2H2
TuG1812G0400001537	MYB
TuG1812G0400001588	GARP-G2-like
TuG1812G0400001646	OFP
TuG1812G0400001655	bZIP
TuG1812G0400001665	WRKY
TuG1812G0400001691	FAR1
TuG1812G0400001710	MYB
TuG1812G0400001767	GARP-G2-like
TuG1812G0400001794	NAC
TuG1812G0400001843	GeBP
TuG1812G0400001897	HB-WOX
TuG1812G0400001899	GARP-G2-like
TuG1812G0400001906	TUB
TuG1812G0400001913	MADS-M-type
TuG1812G0400001933	WRKY
TuG1812G0400002038	GARP-G2-like
TuG1812G0400002135	bZIP
TuG1812G0400002138	WRKY
TuG1812G0400002160	bZIP
TuG1812G0400002167	MYB
TuG1812G0400002181	AP2/ERF-AP2
TuG1812G0400002209	bZIP
TuG1812G0400002229	MYB
TuG1812G0400002280	MYB
TuG1812G0400002307	Trihelix
TuG1812G0400002308	Trihelix
TuG1812G0400002406	LOB
TuG1812G0400002409	TUB
TuG1812G0400002464	C2C2-Dof
TuG1812G0400002501	LIM
TuG1812G0400002536	AP2/ERF-ERF
TuG1812G0400002537	GRAS
TuG1812G0400002558	bHLH
TuG1812G0400002588	FAR1
TuG1812G0400002591	FAR1
TuG1812G0400002604	MYB-related
TuG1812G0400002616	NF-YC
TuG1812G0400002636	MADS-MIKC
TuG1812G0400002646	HB-other
TuG1812G0400002647	HB-other
TuG1812G0400002679	LOB
TuG1812G0400002706	MYB
TuG1812G0400002712	C2H2
TuG1812G0400002717	BBR-BPC
TuG1812G0400002724	bZIP
TuG1812G0400002725	C2H2
TuG1812G0400002731	MYB-related
TuG1812G0400002788	AP2/ERF-AP2
TuG1812G0400002790	bHLH
TuG1812G0400002824	FAR1
TuG1812G0400002825	bHLH
TuG1812G0400002839	MADS-MIKC
TuG1812G0400002844	C2C2-YABBY
TuG1812G0400002874	AP2/ERF-ERF
TuG1812G0400002888	B3
TuG1812G0400002923	B3
TuG1812G0400002925	B3
TuG1812G0400002963	FAR1
TuG1812G0400002994	bHLH
TuG1812G0400002996	MYB
TuG1812G0400003053	C2H2
TuG1812G0400003057	OFP
TuG1812G0400003086	GRAS
TuG1812G0400003100	E2F-DP
TuG1812G0400003151	FAR1
TuG1812G0400003165	OFP
TuG1812G0400003187	bHLH
TuG1812G0400003193	MADS-MIKC
TuG1812G0400003209	HB-BELL
TuG1812G0400003257	HB-HD-ZIP
TuG1812G0400003264	C2C2-Dof
TuG1812G0400003277	C2H2
TuG1812G0400003287	FAR1
TuG1812G0400003291	NF-YA
TuG1812G0400003318	FAR1
TuG1812G0400003325	bHLH
TuG1812G0400003355	MYB
TuG1812G0400003359	B3
TuG1812G0400003370	MADS-MIKC
TuG1812G0400003373	AP2/ERF-ERF
TuG1812G0400003380	AP2/ERF-ERF
TuG1812G0400003400	bHLH
TuG1812G0400003421	HB-HD-ZIP
TuG1812G0400003449	C2H2
TuG1812G0400003451	LOB
TuG1812G0400003452	LOB
TuG1812G0400003471	C2C2-GATA
TuG1812G0400003487	MYB
TuG1812G0400003490	AP2/ERF-ERF
TuG1812G0400003493	C2H2
TuG1812G0400003505	FAR1
TuG1812G0400003535	C2C2-GATA
TuG1812G0400003550	B3
TuG1812G0400003626	B3
TuG1812G0400003627	B3
TuG1812G0400003628	FAR1
TuG1812G0400003642	B3
TuG1812G0400003643	B3
TuG1812G0400003661	TCP
TuG1812G0400003759	FAR1
TuG1812G0400003839	TUB
TuG1812G0400003900	HB-other
TuG1812G0400003946	MYB
TuG1812G0400003950	HSF
TuG1812G0400003961	WRKY
TuG1812G0500000020	MADS-MIKC
TuG1812G0500000021	MADS-MIKC
TuG1812G0500000022	MADS-M-type
TuG1812G0500000023	TCP
TuG1812G0500000048	GeBP
TuG1812G0500000085	MYB-related
TuG1812G0500000106	HB-BELL
TuG1812G0500000238	B3
TuG1812G0500000240	bHLH
TuG1812G0500000268	bZIP
TuG1812G0500000278	C2C2-GATA
TuG1812G0500000328	C2C2-YABBY
TuG1812G0500000342	FAR1
TuG1812G0500000348	FAR1
TuG1812G0500000420	NAC
TuG1812G0500000462	B3-ARF
TuG1812G0500000483	C2H2
TuG1812G0500000495	MYB-related
TuG1812G0500000530	NF-YA
TuG1812G0500000531	NF-YA
TuG1812G0500000532	HB-HD-ZIP
TuG1812G0500000536	FAR1
TuG1812G0500000575	FAR1
TuG1812G0500000585	C2C2-LSD
TuG1812G0500000620	FAR1
TuG1812G0500000648	CPP
TuG1812G0500000651	CPP
TuG1812G0500000672	bZIP
TuG1812G0500000726	WRKY
TuG1812G0500000738	WRKY
TuG1812G0500000758	B3
TuG1812G0500000759	B3
TuG1812G0500000766	B3
TuG1812G0500000767	FAR1
TuG1812G0500000775	C3H
TuG1812G0500000777	B3
TuG1812G0500000778	B3
TuG1812G0500000779	B3
TuG1812G0500000780	B3
TuG1812G0500000782	B3
TuG1812G0500000826	C2H2
TuG1812G0500000850	C2H2
TuG1812G0500000857	C2H2
TuG1812G0500000902	C2C2-Dof
TuG1812G0500000930	FAR1
TuG1812G0500000935	GRAS
TuG1812G0500000949	FAR1
TuG1812G0500000964	MYB
TuG1812G0500000970	MYB
TuG1812G0500000974	MYB
TuG1812G0500000992	HB-WOX
TuG1812G0500001015	FAR1
TuG1812G0500001166	MYB
TuG1812G0500001171	C3H
TuG1812G0500001183	LIM
TuG1812G0500001202	bZIP
TuG1812G0500001203	bZIP
TuG1812G0500001206	E2F-DP
TuG1812G0500001210	OFP
TuG1812G0500001226	bZIP
TuG1812G0500001240	C2C2-GATA
TuG1812G0500001271	DDT
TuG1812G0500001322	bZIP
TuG1812G0500001332	TCP
TuG1812G0500001336	Trihelix
TuG1812G0500001375	B3
TuG1812G0500001376	NAC
TuG1812G0500001418	MYB
TuG1812G0500001436	MADS-MIKC
TuG1812G0500001437	MADS-MIKC
TuG1812G0500001448	TUB
TuG1812G0500001475	WRKY
TuG1812G0500001479	C2H2
TuG1812G0500001495	NAC
TuG1812G0500001503	C3H
TuG1812G0500001516	FAR1
TuG1812G0500001604	FAR1
TuG1812G0500001628	AP2/ERF-AP2
TuG1812G0500001629	bZIP
TuG1812G0500001649	GRAS
TuG1812G0500001695	GARP-G2-like
TuG1812G0500001723	GRAS
TuG1812G0500001753	WRKY
TuG1812G0500001756	WRKY
TuG1812G0500001757	WRKY
TuG1812G0500001778	NAC
TuG1812G0500001779	NAC
TuG1812G0500001782	bZIP
TuG1812G0500001793	MYB
TuG1812G0500001810	WRKY
TuG1812G0500001815	HB-WOX
TuG1812G0500001822	MYB-related
TuG1812G0500001831	FAR1
TuG1812G0500001856	C2C2-Dof
TuG1812G0500001863	MYB
TuG1812G0500002022	GARP-G2-like
TuG1812G0500002023	GARP-G2-like
TuG1812G0500002036	bZIP
TuG1812G0500002087	bZIP
TuG1812G0500002097	FAR1
TuG1812G0500002103	AP2/ERF-ERF
TuG1812G0500002113	MYB-related
TuG1812G0500002157	WRKY
TuG1812G0500002175	C2H2
TuG1812G0500002178	AP2/ERF-ERF
TuG1812G0500002282	C3H
TuG1812G0500002307	HB-HD-ZIP
TuG1812G0500002328	GARP-G2-like
TuG1812G0500002367	FAR1
TuG1812G0500002382	FAR1
TuG1812G0500002386	Tify
TuG1812G0500002442	Tify
TuG1812G0500002476	AP2/ERF-ERF
TuG1812G0500002497	MYB
TuG1812G0500002576	WRKY
TuG1812G0500002577	WRKY
TuG1812G0500002578	WRKY
TuG1812G0500002592	bHLH
TuG1812G0500002613	zf-HD
TuG1812G0500002616	MYB
TuG1812G0500002630	HB-HD-ZIP
TuG1812G0500002648	C2H2
TuG1812G0500002651	GeBP
TuG1812G0500002679	HSF
TuG1812G0500002693	AP2/ERF-ERF
TuG1812G0500002755	bHLH
TuG1812G0500002756	NAC
TuG1812G0500002760	bHLH
TuG1812G0500002788	HB-HD-ZIP
TuG1812G0500002806	C2H2
TuG1812G0500002813	bHLH
TuG1812G0500002826	C2C2-Dof
TuG1812G0500002864	bHLH
TuG1812G0500002874	C2H2
TuG1812G0500002936	NF-YC
TuG1812G0500002949	WRKY
TuG1812G0500002976	EIL
TuG1812G0500002978	SBP
TuG1812G0500002979	MADS-MIKC
TuG1812G0500002980	bZIP
TuG1812G0500002985	MYB-related
TuG1812G0500003001	FAR1
TuG1812G0500003058	NAC
TuG1812G0500003139	MYB-related
TuG1812G0500003141	MYB-related
TuG1812G0500003143	MYB-related
TuG1812G0500003144	MYB-related
TuG1812G0500003149	bHLH
TuG1812G0500003192	LOB
TuG1812G0500003204	SBP
TuG1812G0500003205	MADS-MIKC
TuG1812G0500003239	MYB-related
TuG1812G0500003240	MYB-related
TuG1812G0500003249	NAC
TuG1812G0500003253	MYB
TuG1812G0500003375	bZIP
TuG1812G0500003412	TCP
TuG1812G0500003416	AP2/ERF-ERF
TuG1812G0500003417	AP2/ERF-ERF
TuG1812G0500003418	AP2/ERF-ERF
TuG1812G0500003427	MYB
TuG1812G0500003456	MYB
TuG1812G0500003494	GRAS
TuG1812G0500003546	MYB
TuG1812G0500003573	HB-HD-ZIP
TuG1812G0500003574	HB-HD-ZIP
TuG1812G0500003576	DBB
TuG1812G0500003592	AP2/ERF-ERF
TuG1812G0500003593	AP2/ERF-ERF
TuG1812G0500003594	AP2/ERF-ERF
TuG1812G0500003596	AP2/ERF-ERF
TuG1812G0500003597	AP2/ERF-ERF
TuG1812G0500003821	NAC
TuG1812G0500003822	NAC
TuG1812G0500003862	C2H2
TuG1812G0500003922	FAR1
TuG1812G0500003930	B3
TuG1812G0500003940	B3
TuG1812G0500003941	NF-YA
TuG1812G0500003999	C2C2-YABBY
TuG1812G0500004018	NF-YA
TuG1812G0500004041	MYB-related
TuG1812G0500004051	C2C2-LSD
TuG1812G0500004055	bHLH
TuG1812G0500004099	WRKY
TuG1812G0500004130	HSF
TuG1812G0500004161	B3
TuG1812G0500004190	FAR1
TuG1812G0500004251	GARP-G2-like
TuG1812G0500004252	C2H2
TuG1812G0500004275	AP2/ERF-AP2
TuG1812G0500004278	MYB
TuG1812G0500004279	HB-KNOX
TuG1812G0500004322	GARP-G2-like
TuG1812G0500004328	GRAS
TuG1812G0500004340	FAR1
TuG1812G0500004347	NAC
TuG1812G0500004348	NAC
TuG1812G0500004361	FAR1
TuG1812G0500004369	GRAS
TuG1812G0500004370	GRAS
TuG1812G0500004437	bHLH
TuG1812G0500004464	C3H
TuG1812G0500004466	C3H
TuG1812G0500004472	TCP
TuG1812G0500004561	FAR1
TuG1812G0500004606	HSF
TuG1812G0500004614	B3
TuG1812G0500004615	B3
TuG1812G0500004616	B3
TuG1812G0500004628	bZIP
TuG1812G0500004681	DDT
TuG1812G0500004683	bHLH
TuG1812G0500004690	bHLH
TuG1812G0500004693	bHLH
TuG1812G0500004704	MYB
TuG1812G0500004767	FAR1
TuG1812G0500004792	NF-YB
TuG1812G0500004796	bZIP
TuG1812G0500004855	AP2/ERF-ERF
TuG1812G0500004879	Alfin-like
TuG1812G0500004908	C2H2
TuG1812G0500004909	C2H2
TuG1812G0500004910	C2H2
TuG1812G0500004912	C2H2
TuG1812G0500004914	C2H2
TuG1812G0500004924	C2H2
TuG1812G0500004925	C2H2
TuG1812G0500004926	C2H2
TuG1812G0500004927	C2H2
TuG1812G0500004929	C2H2
TuG1812G0500004930	C2H2
TuG1812G0500004931	C2H2
TuG1812G0500004932	C2H2
TuG1812G0500004933	C2H2
TuG1812G0500004934	C2H2
TuG1812G0500004936	C2H2
TuG1812G0500004990	B3
TuG1812G0500005048	bHLH
TuG1812G0500005052	bHLH
TuG1812G0500005066	bZIP
TuG1812G0500005071	bHLH
TuG1812G0500005092	bHLH
TuG1812G0500005093	WRKY
TuG1812G0500005100	bHLH
TuG1812G0500005102	bHLH
TuG1812G0500005110	AP2/ERF-RAV
TuG1812G0500005114	RWP-RK
TuG1812G0500005140	NAC
TuG1812G0500005158	bHLH
TuG1812G0500005160	bHLH
TuG1812G0500005162	bHLH
TuG1812G0500005164	bHLH
TuG1812G0500005188	GRAS
TuG1812G0500005189	GRAS
TuG1812G0500005190	GRAS
TuG1812G0500005191	GRAS
TuG1812G0500005206	bZIP
TuG1812G0500005245	MYB
TuG1812G0500005248	HB-BELL
TuG1812G0500005250	HB-KNOX
TuG1812G0500005260	bHLH
TuG1812G0500005280	MADS-M-type
TuG1812G0500005295	NAC
TuG1812G0500005314	LOB
TuG1812G0500005366	LOB
TuG1812G0500005367	LOB
TuG1812G0500005384	FAR1
TuG1812G0500005418	GRAS
TuG1812G0500005430	bHLH
TuG1812G0500005432	bHLH
TuG1812G0500005444	HSF
TuG1812G0500005456	C2H2
TuG1812G0500005457	C2H2
TuG1812G0500005470	WRKY
TuG1812G0500005547	FAR1
TuG1812G0500005548	FAR1
TuG1812G0500005589	HSF
TuG1812G0500005603	HSF
TuG1812G0500005604	HSF
TuG1812G0500005702	bHLH
TuG1812G0600000044	NAC
TuG1812G0600000114	GARP-G2-like
TuG1812G0600000135	MADS-MIKC
TuG1812G0600000137	GARP-G2-like
TuG1812G0600000138	GARP-G2-like
TuG1812G0600000389	C2H2
TuG1812G0600000412	bHLH
TuG1812G0600000415	FAR1
TuG1812G0600000481	MYB
TuG1812G0600000496	NAC
TuG1812G0600000682	C3H
TuG1812G0600000739	bHLH
TuG1812G0600000740	bHLH
TuG1812G0600000741	bHLH
TuG1812G0600000749	HB-other
TuG1812G0600000750	HB-other
TuG1812G0600000826	WRKY
TuG1812G0600000891	bZIP
TuG1812G0600000928	BES1
TuG1812G0600000940	C2H2
TuG1812G0600000982	C2C2-GATA
TuG1812G0600000985	AP2/ERF-ERF
TuG1812G0600000988	AP2/ERF-ERF
TuG1812G0600001007	HSF
TuG1812G0600001045	RWP-RK
TuG1812G0600001086	FAR1
TuG1812G0600001109	NAC
TuG1812G0600001124	GARP-G2-like
TuG1812G0600001162	bHLH
TuG1812G0600001166	B3
TuG1812G0600001170	B3-ARF
TuG1812G0600001197	C2C2-GATA
TuG1812G0600001224	HB-PHD
TuG1812G0600001242	HB-other
TuG1812G0600001244	HB-other
TuG1812G0600001310	AP2/ERF-AP2
TuG1812G0600001328	C2H2
TuG1812G0600001382	MADS-MIKC
TuG1812G0600001383	C2H2
TuG1812G0600001387	Whirly
TuG1812G0600001414	C3H
TuG1812G0600001438	B3-ARF
TuG1812G0600001439	C3H
TuG1812G0600001444	MYB
TuG1812G0600001520	TUB
TuG1812G0600001535	PLATZ
TuG1812G0600001539	HB-KNOX
TuG1812G0600001543	C2H2
TuG1812G0600001545	GARP-ARR-B
TuG1812G0600001555	WRKY
TuG1812G0600001583	SBP
TuG1812G0600001614	bZIP
TuG1812G0600001622	SBP
TuG1812G0600001626	GARP-G2-like
TuG1812G0600001638	PLATZ
TuG1812G0600001653	NF-YC
TuG1812G0600001655	MADS-MIKC
TuG1812G0600001731	MYB
TuG1812G0600001777	PLATZ
TuG1812G0600001787	PLATZ
TuG1812G0600001788	C3H
TuG1812G0600001789	C3H
TuG1812G0600001795	C3H
TuG1812G0600001824	AP2/ERF-ERF
TuG1812G0600001841	GRAS
TuG1812G0600001853	AP2/ERF-ERF
TuG1812G0600001887	AP2/ERF-ERF
TuG1812G0600001890	AP2/ERF-ERF
TuG1812G0600002004	C2H2
TuG1812G0600002005	C2H2
TuG1812G0600002076	Trihelix
TuG1812G0600002085	E2F-DP
TuG1812G0600002171	B3
TuG1812G0600002208	bZIP
TuG1812G0600002229	DBB
TuG1812G0600002245	FAR1
TuG1812G0600002265	MYB
TuG1812G0600002287	bHLH
TuG1812G0600002303	B3
TuG1812G0600002304	LOB
TuG1812G0600002334	C2C2-GATA
TuG1812G0600002351	bHLH
TuG1812G0600002369	bHLH
TuG1812G0600002415	C2H2
TuG1812G0600002466	NAC
TuG1812G0600002492	MYB
TuG1812G0600002509	FAR1
TuG1812G0600002527	AP2/ERF-AP2
TuG1812G0600002534	FAR1
TuG1812G0600002556	TCP
TuG1812G0600002607	MYB
TuG1812G0600002608	MYB
TuG1812G0600002609	MYB
TuG1812G0600002618	MYB
TuG1812G0600002619	MYB
TuG1812G0600002630	LIM
TuG1812G0600002642	AP2/ERF-ERF
TuG1812G0600002647	MYB
TuG1812G0600002649	MYB
TuG1812G0600002657	B3-ARF
TuG1812G0600002668	NAC
TuG1812G0600002683	C2C2-GATA
TuG1812G0600002690	Trihelix
TuG1812G0600002697	HB-HD-ZIP
TuG1812G0600002704	WRKY
TuG1812G0600002737	AP2/ERF-ERF
TuG1812G0600002739	AP2/ERF-ERF
TuG1812G0600002752	GRAS
TuG1812G0600002762	C2H2
TuG1812G0600002786	PLATZ
TuG1812G0600002792	AP2/ERF-ERF
TuG1812G0600002832	C2H2
TuG1812G0600002837	C2C2-Dof
TuG1812G0600002838	HB-HD-ZIP
TuG1812G0600002846	HB-HD-ZIP
TuG1812G0600002849	AP2/ERF-ERF
TuG1812G0600002854	AP2/ERF-ERF
TuG1812G0600002856	GRF
TuG1812G0600002861	OFP
TuG1812G0600002864	C3H
TuG1812G0600002879	MYB-related
TuG1812G0600002882	MADS-MIKC
TuG1812G0600002899	MYB-related
TuG1812G0600002931	PLATZ
TuG1812G0600002938	GARP-G2-like
TuG1812G0600002939	GARP-G2-like
TuG1812G0600002949	WRKY
TuG1812G0600002962	bHLH
TuG1812G0600002972	MYB
TuG1812G0600003007	TUB
TuG1812G0600003009	bHLH
TuG1812G0600003012	MYB-related
TuG1812G0600003049	bHLH
TuG1812G0600003054	FAR1
TuG1812G0600003105	C3H
TuG1812G0600003158	C2C2-CO-like
TuG1812G0600003168	NF-YB
TuG1812G0600003193	C2C2-CO-like
TuG1812G0600003215	C2C2-CO-like
TuG1812G0600003221	Tify
TuG1812G0600003225	MYB
TuG1812G0600003269	NAC
TuG1812G0600003313	bHLH
TuG1812G0600003342	NAC
TuG1812G0600003353	E2F-DP
TuG1812G0600003376	MADS-MIKC
TuG1812G0600003399	bHLH
TuG1812G0600003418	MYB
TuG1812G0600003419	MYB
TuG1812G0600003425	AP2/ERF-ERF
TuG1812G0600003427	AP2/ERF-ERF
TuG1812G0600003479	HB-HD-ZIP
TuG1812G0600003496	WRKY
TuG1812G0600003523	MYB-related
TuG1812G0600003532	AP2/ERF-ERF
TuG1812G0600003557	bZIP
TuG1812G0600003580	NF-YA
TuG1812G0600003582	bHLH
TuG1812G0600003593	GRF
TuG1812G0600003630	BES1
TuG1812G0600003634	MADS-M-type
TuG1812G0600003652	AP2/ERF-ERF
TuG1812G0600003661	AP2/ERF-ERF
TuG1812G0600003662	AP2/ERF-ERF
TuG1812G0600003663	AP2/ERF-ERF
TuG1812G0600003677	MYB-related
TuG1812G0600003700	MYB-related
TuG1812G0600003703	MYB-related
TuG1812G0600003732	MYB-related
TuG1812G0600003741	MYB
TuG1812G0600003834	bHLH
TuG1812G0600003840	MADS-M-type
TuG1812G0600003841	MADS-M-type
TuG1812G0600003861	AP2/ERF-ERF
TuG1812G0600003878	MADS-M-type
TuG1812G0600003880	GARP-ARR-B
TuG1812G0600003902	FAR1
TuG1812G0600004015	C2C2-GATA
TuG1812G0600004022	FAR1
TuG1812G0600004064	NAC
TuG1812G0600004081	AP2/ERF-ERF
TuG1812G0600004083	AP2/ERF-ERF
TuG1812G0600004135	FAR1
TuG1812G0600004160	AP2/ERF-ERF
TuG1812G0600004191	AP2/ERF-ERF
TuG1812G0600004236	FAR1
TuG1812G0600004296	B3
TuG1812G0600004308	FAR1
TuG1812G0600004377	FAR1
TuG1812G0600004405	HB-other
TuG1812G0600004406	HB-other
TuG1812G0600004408	HB-other
TuG1812G0700000052	NAC
TuG1812G0700000111	NAC
TuG1812G0700000210	MYB
TuG1812G0700000250	B3
TuG1812G0700000265	HB-BELL
TuG1812G0700000272	B3
TuG1812G0700000284	MYB
TuG1812G0700000298	B3
TuG1812G0700000309	MYB-related
TuG1812G0700000325	NAC
TuG1812G0700000326	MYB
TuG1812G0700000330	B3
TuG1812G0700000345	B3
TuG1812G0700000398	MYB-related
TuG1812G0700000493	FAR1
TuG1812G0700000495	B3
TuG1812G0700000500	MADS-MIKC
TuG1812G0700000622	AP2/ERF-ERF
TuG1812G0700000623	AP2/ERF-ERF
TuG1812G0700000628	GRAS
TuG1812G0700000635	B3
TuG1812G0700000680	B3
TuG1812G0700000717	BBR-BPC
TuG1812G0700000724	NAC
TuG1812G0700000725	NAC
TuG1812G0700000727	NAC
TuG1812G0700000728	NAC
TuG1812G0700000882	MYB-related
TuG1812G0700000947	HB-HD-ZIP
TuG1812G0700000950	HB-HD-ZIP
TuG1812G0700000951	HB-HD-ZIP
TuG1812G0700001022	AP2/ERF-AP2
TuG1812G0700001025	Whirly
TuG1812G0700001118	FAR1
TuG1812G0700001120	DBB
TuG1812G0700001148	MADS-MIKC
TuG1812G0700001158	MYB-related
TuG1812G0700001192	WRKY
TuG1812G0700001206	bHLH
TuG1812G0700001254	MYB-related
TuG1812G0700001256	MYB-related
TuG1812G0700001260	MYB-related
TuG1812G0700001276	MYB
TuG1812G0700001277	MADS-MIKC
TuG1812G0700001302	C2H2
TuG1812G0700001303	AP2/ERF-ERF
TuG1812G0700001308	FAR1
TuG1812G0700001327	bHLH
TuG1812G0700001343	FAR1
TuG1812G0700001359	FAR1
TuG1812G0700001365	MYB
TuG1812G0700001479	DBP
TuG1812G0700001493	MYB-related
TuG1812G0700001513	MYB-related
TuG1812G0700001519	AP2/ERF-ERF
TuG1812G0700001527	GARP-ARR-B
TuG1812G0700001528	GARP-ARR-B
TuG1812G0700001529	GARP-ARR-B
TuG1812G0700001544	bHLH
TuG1812G0700001558	FAR1
TuG1812G0700001594	NAC
TuG1812G0700001610	B3
TuG1812G0700001624	C2H2
TuG1812G0700001638	FAR1
TuG1812G0700001660	B3-ARF
TuG1812G0700001686	bHLH
TuG1812G0700001689	AP2/ERF-ERF
TuG1812G0700001693	FAR1
TuG1812G0700001748	FAR1
TuG1812G0700001763	GRF
TuG1812G0700001765	MYB
TuG1812G0700001786	HB-HD-ZIP
TuG1812G0700001787	HB-other
TuG1812G0700001793	GeBP
TuG1812G0700001798	AP2/ERF-ERF
TuG1812G0700001801	bZIP
TuG1812G0700001855	MADS-MIKC
TuG1812G0700001884	AP2/ERF-ERF
TuG1812G0700001886	bZIP
TuG1812G0700001967	TCP
TuG1812G0700001988	MYB-related
TuG1812G0700001994	NAC
TuG1812G0700002008	FAR1
TuG1812G0700002051	LIM
TuG1812G0700002072	NAC
TuG1812G0700002103	E2F-DP
TuG1812G0700002109	FAR1
TuG1812G0700002136	GeBP
TuG1812G0700002150	Tify
TuG1812G0700002154	Tify
TuG1812G0700002171	TCP
TuG1812G0700002187	MYB
TuG1812G0700002206	NAC
TuG1812G0700002212	C2C2-CO-like
TuG1812G0700002244	bZIP
TuG1812G0700002263	C2C2-Dof
TuG1812G0700002272	NF-YB
TuG1812G0700002274	NF-YB
TuG1812G0700002279	HB-other
TuG1812G0700002312	FAR1
TuG1812G0700002349	C2C2-CO-like
TuG1812G0700002350	C2C2-CO-like
TuG1812G0700002356	MYB
TuG1812G0700002435	LOB
TuG1812G0700002444	bHLH
TuG1812G0700002454	C3H
TuG1812G0700002468	FAR1
TuG1812G0700002487	HB-other
TuG1812G0700002515	NF-YC
TuG1812G0700002558	C2H2
TuG1812G0700002571	bHLH
TuG1812G0700002579	SBP
TuG1812G0700002591	MYB-related
TuG1812G0700002599	WRKY
TuG1812G0700002616	NAC
TuG1812G0700002627	SBP
TuG1812G0700002643	AP2/ERF-ERF
TuG1812G0700002650	MYB
TuG1812G0700002656	B3-ARF
TuG1812G0700002675	C2H2
TuG1812G0700002681	C2H2
TuG1812G0700002720	TCP
TuG1812G0700002737	MYB-related
TuG1812G0700002753	MADS-MIKC
TuG1812G0700002770	NAC
TuG1812G0700002782	bHLH
TuG1812G0700002787	AP2/ERF-ERF
TuG1812G0700002818	bZIP
TuG1812G0700002849	bZIP
TuG1812G0700002868	HSF
TuG1812G0700002870	SRS
TuG1812G0700002880	B3
TuG1812G0700002891	MADS-M-type
TuG1812G0700002922	MYB
TuG1812G0700002971	WRKY
TuG1812G0700003005	C2H2
TuG1812G0700003056	AP2/ERF-AP2
TuG1812G0700003058	C2H2
TuG1812G0700003088	PLATZ
TuG1812G0700003172	GARP-G2-like
TuG1812G0700003231	MYB
TuG1812G0700003239	NAC
TuG1812G0700003241	MYB-related
TuG1812G0700003246	C3H
TuG1812G0700003309	MYB
TuG1812G0700003310	MYB-related
TuG1812G0700003318	NAC
TuG1812G0700003384	C2C2-LSD
TuG1812G0700003414	bHLH
TuG1812G0700003436	HB-HD-ZIP
TuG1812G0700003497	NAC
TuG1812G0700003504	MADS-MIKC
TuG1812G0700003521	bHLH
TuG1812G0700003565	TUB
TuG1812G0700003569	NAC
TuG1812G0700003576	MYB
TuG1812G0700003595	NAC
TuG1812G0700003600	MADS-M-type
TuG1812G0700003621	NF-YC
TuG1812G0700003623	MYB-related
TuG1812G0700003630	B3
TuG1812G0700003651	NAC
TuG1812G0700003697	GARP-G2-like
TuG1812G0700003704	bHLH
TuG1812G0700003710	WRKY
TuG1812G0700003738	CPP
TuG1812G0700003747	WRKY
TuG1812G0700003773	GARP-G2-like
TuG1812G0700003786	NAC
TuG1812G0700003798	bHLH
TuG1812G0700003864	BES1
TuG1812G0700003867	HSF
TuG1812G0700003870	AP2/ERF-ERF
TuG1812G0700003878	FAR1
TuG1812G0700003911	HSF
TuG1812G0700003934	NAC
TuG1812G0700003936	NAC
TuG1812G0700003943	HB-BELL
TuG1812G0700003958	MADS-M-type
TuG1812G0700003959	MADS-M-type
TuG1812G0700003971	bHLH
TuG1812G0700003983	C2C2-GATA
TuG1812G0700004040	FAR1
TuG1812G0700004043	DBP
TuG1812G0700004071	HB-other
TuG1812G0700004075	bZIP
TuG1812G0700004106	MYB
TuG1812G0700004148	MADS-MIKC
TuG1812G0700004184	WRKY
TuG1812G0700004222	GRAS
TuG1812G0700004226	GARP-G2-like
TuG1812G0700004283	B3
TuG1812G0700004319	MYB-related
TuG1812G0700004350	bZIP
TuG1812G0700004354	FAR1
TuG1812G0700004368	bHLH
TuG1812G0700004375	C2H2
TuG1812G0700004397	AP2/ERF-ERF
TuG1812G0700004404	C3H
TuG1812G0700004408	GARP-G2-like
TuG1812G0700004444	GARP-G2-like
TuG1812G0700004445	GARP-G2-like
TuG1812G0700004447	GARP-G2-like
TuG1812G0700004448	GARP-G2-like
TuG1812G0700004475	MYB
TuG1812G0700004485	C3H
TuG1812G0700004504	SRS
TuG1812G0700004520	B3-ARF
TuG1812G0700004529	B3
TuG1812G0700004575	bZIP
TuG1812G0700004581	bZIP
TuG1812G0700004583	bHLH
TuG1812G0700004589	Tify
TuG1812G0700004590	Tify
TuG1812G0700004727	MADS-M-type
TuG1812G0700004731	MADS-M-type
TuG1812G0700004742	AP2/ERF-ERF
TuG1812G0700004847	C3H
TuG1812G0700004878	B3-ARF
TuG1812G0700004951	MYB
TuG1812G0700004968	B3
TuG1812G0700004978	NAC
TuG1812G0700004987	NAC
TuG1812G0700005012	GARP-G2-like
TuG1812G0700005062	NF-YC
TuG1812G0700005063	MADS-MIKC
TuG1812G0700005074	NF-YC
TuG1812G0700005076	MADS-MIKC
TuG1812G0700005083	FAR1
TuG1812G0700005103	GARP-G2-like
TuG1812G0700005104	GARP-G2-like
TuG1812G0700005106	GARP-G2-like
TuG1812G0700005112	MYB-related
TuG1812G0700005151	AP2/ERF-ERF
TuG1812G0700005157	GARP-G2-like
TuG1812G0700005172	FAR1
TuG1812G0700005175	FAR1
TuG1812G0700005187	FAR1
TuG1812G0700005230	bZIP
TuG1812G0700005272	GRAS
TuG1812G0700005298	SBP
TuG1812G0700005303	PLATZ
TuG1812G0700005323	AP2/ERF-AP2
TuG1812G0700005339	SBP
TuG1812G0700005341	SBP
TuG1812G0700005344	C2C2-CO-like
TuG1812G0700005347	RWP-RK
TuG1812G0700005478	WRKY
TuG1812G0700005479	WRKY
TuG1812G0700005520	GARP-ARR-B
TuG1812G0700005530	HB-KNOX
TuG1812G0700005539	C2H2
TuG1812G0700005545	C2H2
TuG1812G0700005550	C2H2
TuG1812G0700005575	NF-X1
TuG1812G0700005583	FAR1
TuG1812G0700005587	FAR1
TuG1812G0700005588	FAR1
TuG1812G0700005644	C3H
TuG1812G0700005663	bZIP
TuG1812G0700005791	bHLH
TuG1812G0700005798	NAC
TuG1812G0700005852	C2H2
TuG1812G0700005855	C2H2
TuG1812G0700005862	FAR1
TuG1812G0700005899	MYB-related
TuG1812G0700005962	bHLH
TuG1812G0700005985	MADS-M-type
TuG1812G0700006095	FAR1
TuG1812G0700006099	NAC
TuG1812G0700006101	NAC
TuG1812S0000044200	MYB
TuG1812S0000138000	bHLH
TuG1812S0000177000	MYB
TuG1812S0000188700	NAC
TuG1812S0000206300	EIL
TuG1812S0000210200	bZIP
TuG1812S0000230000	WRKY
TuG1812S0000241200	C3H
TuG1812S0000365900	GARP-G2-like
TuG1812S0000373300	PLATZ
TuG1812S0000428400	B3
TuG1812S0000433100	B3
TuG1812S0000452500	bHLH
TuG1812S0000478700	bHLH
TuG1812S0000513400	CAMTA
TuG1812S0000545100	HB-HD-ZIP
TuG1812S0000557600	NAC
TuG1812S0000567900	MYB-related
TuG1812S0000586100	bHLH
TuG1812S0000604100	RWP-RK
TuG1812S0000626800	bHLH
TuG1812S0000632900	NAC
TuG1812S0000642600	Trihelix
TuG1812S0000737900	FAR1
TuG1812S0000749900	MADS-MIKC
TuG1812S0000761600	DBP
TuG1812S0000800700	bHLH
TuG1812S0000825900	NAC
TuG1812S0000826500	NAC
TuG1812S0000826700	NAC
TuG1812S0000873700	GeBP
TuG1812S0000881700	NAC
TuG1812S0000922500	BES1
TuG1812S0000952100	MYB-related
TuG1812S0000952500	TCP
TuG1812S0000967100	C2C2-GATA
TuG1812S0001096800	HSF
TuG1812S0001141000	bHLH
TuG1812S0001237200	NAC
TuG1812S0001248800	B3
TuG1812S0001249100	GARP-G2-like
TuG1812S0001265400	SBP
TuG1812S0001284600	NAC
TuG1812S0001285000	NAC
TuG1812S0001300400	C3H
TuG1812S0001364900	bHLH
TuG1812S0001389600	B3
TuG1812S0001410900	AP2/ERF-ERF
TuG1812S0001421300	HB-other
TuG1812S0001511200	B3
TuG1812S0001549900	C3H
TuG1812S0001681300	bHLH
TuG1812S0001724800	MADS-MIKC
TuG1812S0001742900	FAR1
TuG1812S0001746300	C2C2-GATA
TuG1812S0001793800	C2H2
TuG1812S0001795600	bZIP
TuG1812S0001831600	C2H2
TuG1812S0001837300	MADS-MIKC
TuG1812S0001864200	WRKY
TuG1812S0001948400	B3
TuG1812S0001981500	TUB
TuG1812S0002044500	B3
TuG1812S0002047700	WRKY
TuG1812S0002083200	C2H2
TuG1812S0002083700	LOB
TuG1812S0002261600	MYB
TuG1812S0002279400	HB-HD-ZIP
TuG1812S0002286700	B3
TuG1812S0002301600	HSF
TuG1812S0002320400	GARP-G2-like
TuG1812S0002358900	NAC
TuG1812S0002363000	MADS-MIKC
TuG1812S0002414400	HB-other
TuG1812S0002418600	bHLH
TuG1812S0002419800	MYB
TuG1812S0002512300	C2H2
TuG1812S0002603000	C2H2
TuG1812S0002606600	FAR1
TuG1812S0002616900	CPP
TuG1812S0002637300	NF-YB
TuG1812S0002660100	HB-HD-ZIP
TuG1812S0002674200	NF-YC
TuG1812S0002691300	B3
TuG1812S0002691700	MYB
TuG1812S0002720900	WRKY
TuG1812S0002760400	NAC
TuG1812S0002799300	B3-ARF
TuG1812S0002838300	AP2/ERF-ERF
TuG1812S0002845100	C2H2
TuG1812S0002845700	NAC
TuG1812S0002870200	bZIP
TuG1812S0002906400	HB-other
TuG1812S0002991600	MYB-related
TuG1812S0003023200	FAR1
TuG1812S0003031800	Tify
TuG1812S0003039200	GARP-G2-like
TuG1812S0003059900	MYB-related
TuG1812S0003067600	C2C2-GATA
TuG1812S0003082000	AP2/ERF-ERF
TuG1812S0003087700	C3H
TuG1812S0003162900	AP2/ERF-AP2
TuG1812S0003165700	WRKY
TuG1812S0003182700	bHLH
TuG1812S0003188900	bHLH
TuG1812S0003220300	FAR1
TuG1812S0003288800	NF-YB
TuG1812S0003292400	bZIP
TuG1812S0003295300	WRKY
TuG1812S0003312300	NAC
TuG1812S0003428400	WRKY
TuG1812S0003454200	HB-KNOX
TuG1812S0003486500	FAR1
TuG1812U0000011300	C2H2
TuG1812U0000028300	RWP-RK
TuG1812U0000028800	bZIP
TuG1812U0000032600	B3
TuG1812U0000032800	B3
TuG1812U0000042400	HSF
TuG1812U0000086100	MYB
TuG1812U0000126800	bZIP
TuG1812U0000139800	C2H2
TuG1812U0000144700	BES1
TuG1812U0000170400	C2C2-GATA
TuG1812U0000183900	C2H2
TuG1812U0000188000	NF-YB
TuG1812U0000209100	C2H2
TuG1812U0000213400	B3
TuG1812U0000229500	C3H
TuG1812U0000230900	MADS-MIKC
TuG1812U0000256400	C2H2
TuG1812U0000256500	B3
TuG1812U0000279300	bHLH
TuG1812U0000290200	Tify
TuG1812U0000310300	CPP
TuG1812U0000322900	B3-ARF
TuG1812U0000324600	C3H
TuG1812U0000336000	bHLH
TuG1812U0000336200	bHLH
TuG1812U0000345500	PLATZ

## Sheet: Table_S4
Supplemental Table 4. Genes in Triticum turgidum ssp. diccocoides (tetraploid wheat) assigned into transcription factor families (TF_family) with homoeolog information. Gene were assigned in the following homoeolog types: singletons (no homoeologs), homolog (diad) or hit2homolog (duplicated copy) by Avni et al., 2017, Science.
gene	TF_family	homoeolog_type	TF	isHomoeolog
TRIDC0UG000450	FAR1	singleton	TRUE	FALSE
TRIDC0UG000680	B3	singleton	TRUE	FALSE
TRIDC0UG000770	FAR1	singleton	TRUE	FALSE
TRIDC0UG001450	CPP	singleton	TRUE	FALSE
TRIDC0UG003140	MADS-M-type	singleton	TRUE	FALSE
TRIDC0UG003820	C3H	singleton	TRUE	FALSE
TRIDC0UG004780	NAC	singleton	TRUE	FALSE
TRIDC0UG004970	NAC	singleton	TRUE	FALSE
TRIDC0UG005140	C2H2	singleton	TRUE	FALSE
TRIDC0UG005580	HB-HD-ZIP	singleton	TRUE	FALSE
TRIDC0UG005900	Alfin-like	singleton	TRUE	FALSE
TRIDC0UG006710	NAC	singleton	TRUE	FALSE
TRIDC0UG007200	FAR1	singleton	TRUE	FALSE
TRIDC0UG007620	MYB	singleton	TRUE	FALSE
TRIDC0UG007810	FAR1	singleton	TRUE	FALSE
TRIDC0UG008000	FAR1	singleton	TRUE	FALSE
TRIDC0UG009150	HB-KNOX	singleton	TRUE	FALSE
TRIDC0UG010830	GRAS	singleton	TRUE	FALSE
TRIDC0UG011080	B3	singleton	TRUE	FALSE
TRIDC0UG011350	NAC	singleton	TRUE	FALSE
TRIDC0UG011810	B3	singleton	TRUE	FALSE
TRIDC0UG012510	AP2/ERF-ERF	singleton	TRUE	FALSE
TRIDC0UG012530	FAR1	singleton	TRUE	FALSE
TRIDC0UG013850	NAC	singleton	TRUE	FALSE
TRIDC0UG014680	C2C2-GATA	singleton	TRUE	FALSE
TRIDC0UG015370	AP2/ERF-ERF	singleton	TRUE	FALSE
TRIDC0UG015950	MADS-MIKC	singleton	TRUE	FALSE
TRIDC0UG016020	OFP	singleton	TRUE	FALSE
TRIDC0UG017360	GRAS	singleton	TRUE	FALSE
TRIDC0UG017780	FAR1	singleton	TRUE	FALSE
TRIDC0UG018200	B3	singleton	TRUE	FALSE
TRIDC0UG018360	FAR1	singleton	TRUE	FALSE
TRIDC0UG018450	FAR1	singleton	TRUE	FALSE
TRIDC0UG018720	B3-ARF	singleton	TRUE	FALSE
TRIDC0UG019300	MADS-M-type	singleton	TRUE	FALSE
TRIDC0UG020870	MADS-M-type	singleton	TRUE	FALSE
TRIDC0UG022530	B3	singleton	TRUE	FALSE
TRIDC0UG022750	bHLH	singleton	TRUE	FALSE
TRIDC0UG022900	FAR1	singleton	TRUE	FALSE
TRIDC0UG026460	MADS-M-type	singleton	TRUE	FALSE
TRIDC0UG027060	GeBP	singleton	TRUE	FALSE
TRIDC0UG029170	C2C2-GATA	singleton	TRUE	FALSE
TRIDC0UG033660	HB-other	singleton	TRUE	FALSE
TRIDC1AG003170	GRAS	homolog	TRUE	TRUE
TRIDC1AG003580	HB-other	singleton	TRUE	FALSE
TRIDC1AG004880	MYB	homolog	TRUE	TRUE
TRIDC1AG005190	MADS-M-type	homolog	TRUE	TRUE
TRIDC1AG005200	MADS-M-type	hit2homolog	TRUE	FALSE
TRIDC1AG006280	FAR1	homolog	TRUE	TRUE
TRIDC1AG007150	HB-WOX	homolog	TRUE	TRUE
TRIDC1AG007570	C2H2	unknown	TRUE	FALSE
TRIDC1AG007920	AP2/ERF-AP2	homolog	TRUE	TRUE
TRIDC1AG008490	LOB	homolog	TRUE	TRUE
TRIDC1AG009380	MYB-related	homolog	TRUE	TRUE
TRIDC1AG009520	WRKY	homolog	TRUE	TRUE
TRIDC1AG009560	Trihelix	homolog	TRUE	TRUE
TRIDC1AG010070	bZIP	homolog	TRUE	TRUE
TRIDC1AG010080	HB-KNOX	homolog	TRUE	TRUE
TRIDC1AG010090	HB-KNOX	homolog	TRUE	TRUE
TRIDC1AG010550	B3	homolog	TRUE	TRUE
TRIDC1AG010600	MYB	homolog	TRUE	TRUE
TRIDC1AG010840	DBP	homolog	TRUE	TRUE
TRIDC1AG011120	bHLH	singleton	TRUE	FALSE
TRIDC1AG011790	bHLH	homolog	TRUE	TRUE
TRIDC1AG011830	MYB	homolog	TRUE	TRUE
TRIDC1AG012500	zf-HD	homolog	TRUE	TRUE
TRIDC1AG013170	WRKY	hit2homolog	TRUE	FALSE
TRIDC1AG014550	LOB	homolog	TRUE	TRUE
TRIDC1AG014780	bHLH	homolog	TRUE	TRUE
TRIDC1AG014840	Alfin-like	homolog	TRUE	TRUE
TRIDC1AG015260	MYB-related	homolog	TRUE	TRUE
TRIDC1AG015830	bHLH	homolog	TRUE	TRUE
TRIDC1AG016350	FAR1	homolog	TRUE	TRUE
TRIDC1AG016750	C2C2-GATA	homolog	TRUE	TRUE
TRIDC1AG016830	bZIP	homolog	TRUE	TRUE
TRIDC1AG018130	MADS-MIKC	homolog	TRUE	TRUE
TRIDC1AG018700	MYB	homolog	TRUE	TRUE
TRIDC1AG019980	FAR1	singleton	TRUE	FALSE
TRIDC1AG020970	E2F-DP	homolog	TRUE	TRUE
TRIDC1AG021220	MYB-related	homolog	TRUE	TRUE
TRIDC1AG021240	MYB-related	homolog	TRUE	TRUE
TRIDC1AG021290	AP2/ERF-ERF	homolog	TRUE	TRUE
TRIDC1AG023580	MYB	homolog	TRUE	TRUE
TRIDC1AG023900	B3-ARF	homolog	TRUE	TRUE
TRIDC1AG023940	HB-HD-ZIP	homolog	TRUE	TRUE
TRIDC1AG024610	C2H2	singleton	TRUE	FALSE
TRIDC1AG025810	MYB	homolog	TRUE	TRUE
TRIDC1AG026550	LIM	homolog	TRUE	TRUE
TRIDC1AG026930	C2C2-YABBY	homolog	TRUE	TRUE
TRIDC1AG026970	Trihelix	homolog	TRUE	TRUE
TRIDC1AG027800	HB-BELL	homolog	TRUE	TRUE
TRIDC1AG028100	OFP	homolog	TRUE	TRUE
TRIDC1AG028190	bZIP	homolog	TRUE	TRUE
TRIDC1AG028460	AP2/ERF-ERF	homolog	TRUE	TRUE
TRIDC1AG028560	FAR1	hit2homolog	TRUE	FALSE
TRIDC1AG028800	NAC	homolog	TRUE	TRUE
TRIDC1AG029200	PLATZ	homolog	TRUE	TRUE
TRIDC1AG029280	bHLH	homolog	TRUE	TRUE
TRIDC1AG029320	HB-HD-ZIP	homolog	TRUE	TRUE
TRIDC1AG029960	WRKY	homolog	TRUE	TRUE
TRIDC1AG030260	MADS-MIKC	hit2homolog	TRUE	FALSE
TRIDC1AG030270	MADS-MIKC	homolog	TRUE	TRUE
TRIDC1AG030400	B3	homolog	TRUE	TRUE
TRIDC1AG030500	MYB	homolog	TRUE	TRUE
TRIDC1AG031060	C2H2	homolog	TRUE	TRUE
TRIDC1AG031580	GRAS	homolog	TRUE	TRUE
TRIDC1AG032040	bHLH	homolog	TRUE	TRUE
TRIDC1AG032320	STAT	homolog	TRUE	TRUE
TRIDC1AG032640	Trihelix	homolog	TRUE	TRUE
TRIDC1AG032950	AP2/ERF-ERF	homolog	TRUE	TRUE
TRIDC1AG033040	MYB-related	homolog	TRUE	TRUE
TRIDC1AG033140	HB-HD-ZIP	homolog	TRUE	TRUE
TRIDC1AG033160	MYB-related	homolog	TRUE	TRUE
TRIDC1AG033240	AP2/ERF-ERF	homolog	TRUE	TRUE
TRIDC1AG033460	C2C2-GATA	homolog	TRUE	TRUE
TRIDC1AG033510	AP2/ERF-ERF	homolog	TRUE	TRUE
TRIDC1AG033580	LOB	homolog	TRUE	TRUE
TRIDC1AG033740	MYB	hit2homolog	TRUE	FALSE
TRIDC1AG034800	AP2/ERF-ERF	homolog	TRUE	TRUE
TRIDC1AG034830	WRKY	homolog	TRUE	TRUE
TRIDC1AG035070	FAR1	singleton	TRUE	FALSE
TRIDC1AG036390	SRS	homolog	TRUE	TRUE
TRIDC1AG036610	AP2/ERF-ERF	homolog	TRUE	TRUE
TRIDC1AG036810	AP2/ERF-ERF	homolog	TRUE	TRUE
TRIDC1AG037790	MYB	homolog	TRUE	TRUE
TRIDC1AG038160	SBP	homolog	TRUE	TRUE
TRIDC1AG038320	FAR1	homolog	TRUE	TRUE
TRIDC1AG038550	bZIP	homolog	TRUE	TRUE
TRIDC1AG038620	GARP-G2-like	homolog	TRUE	TRUE
TRIDC1AG038860	LOB	homolog	TRUE	TRUE
TRIDC1AG039080	NAC	homolog	TRUE	TRUE
TRIDC1AG039130	Alfin-like	homolog	TRUE	TRUE
TRIDC1AG039200	CSD	homolog	TRUE	TRUE
TRIDC1AG039240	MADS-MIKC	homolog	TRUE	TRUE
TRIDC1AG039320	AP2/ERF-ERF	homolog	TRUE	TRUE
TRIDC1AG039400	NAC	homolog	TRUE	TRUE
TRIDC1AG039440	MYB-related	hit2homolog	TRUE	FALSE
TRIDC1AG039490	MADS-MIKC	homolog	TRUE	TRUE
TRIDC1AG039770	NAC	homolog	TRUE	TRUE
TRIDC1AG040090	MYB	homolog	TRUE	TRUE
TRIDC1AG040510	AP2/ERF-ERF	homolog	TRUE	TRUE
TRIDC1AG040610	bZIP	homolog	TRUE	TRUE
TRIDC1AG040900	OFP	homolog	TRUE	TRUE
TRIDC1AG040930	OFP	homolog	TRUE	TRUE
TRIDC1AG040990	MYB-related	homolog	TRUE	TRUE
TRIDC1AG041010	NAC	homolog	TRUE	TRUE
TRIDC1AG041100	bZIP	homolog	TRUE	TRUE
TRIDC1AG041460	MYB-related	homolog	TRUE	TRUE
TRIDC1AG041880	HB-BELL	homolog	TRUE	TRUE
TRIDC1AG041920	bHLH	homolog	TRUE	TRUE
TRIDC1AG042470	MYB	homolog	TRUE	TRUE
TRIDC1AG043130	NF-YB	homolog	TRUE	TRUE
TRIDC1AG043180	bHLH	homolog	TRUE	TRUE
TRIDC1AG044130	AP2/ERF-ERF	homolog	TRUE	TRUE
TRIDC1AG044270	WRKY	homolog	TRUE	TRUE
TRIDC1AG044580	OFP	homolog	TRUE	TRUE
TRIDC1AG044680	WRKY	homolog	TRUE	TRUE
TRIDC1AG044720	WRKY	homolog	TRUE	TRUE
TRIDC1AG044920	B3	homolog	TRUE	TRUE
TRIDC1AG045230	GRAS	homolog	TRUE	TRUE
TRIDC1AG045440	GARP-G2-like	homolog	TRUE	TRUE
TRIDC1AG045550	bZIP	homolog	TRUE	TRUE
TRIDC1AG045760	MYB	homolog	TRUE	TRUE
TRIDC1AG045920	GARP-G2-like	homolog	TRUE	TRUE
TRIDC1AG046200	NF-YC	homolog	TRUE	TRUE
TRIDC1AG046230	MADS-M-type	homolog	TRUE	TRUE
TRIDC1AG046370	bZIP	homolog	TRUE	TRUE
TRIDC1AG046880	AP2/ERF-ERF	homolog	TRUE	TRUE
TRIDC1AG046930	AP2/ERF-ERF	homolog	TRUE	TRUE
TRIDC1AG046950	MYB-related	homolog	TRUE	TRUE
TRIDC1AG047600	GRAS	homolog	TRUE	TRUE
TRIDC1AG048550	CPP	homolog	TRUE	TRUE
TRIDC1AG048840	AP2/ERF-ERF	homolog	TRUE	TRUE
TRIDC1AG049030	bZIP	homolog	TRUE	TRUE
TRIDC1AG049430	TCP	homolog	TRUE	TRUE
TRIDC1AG049580	TUB	homolog	TRUE	TRUE
TRIDC1AG049700	B3-ARF	homolog	TRUE	TRUE
TRIDC1AG050040	HB-PHD	homolog	TRUE	TRUE
TRIDC1AG050310	FAR1	unknown	TRUE	FALSE
TRIDC1AG050400	C2C2-GATA	homolog	TRUE	TRUE
TRIDC1AG051320	WRKY	homolog	TRUE	TRUE
TRIDC1AG051700	HSF	homolog	TRUE	TRUE
TRIDC1AG051750	FAR1	homolog	TRUE	TRUE
TRIDC1AG052220	NF-YC	homolog	TRUE	TRUE
TRIDC1AG052370	NF-YC	homolog	TRUE	TRUE
TRIDC1AG052640	MYB-related	homolog	TRUE	TRUE
TRIDC1AG052670	AP2/ERF-AP2	homolog	TRUE	TRUE
TRIDC1AG052700	WRKY	homolog	TRUE	TRUE
TRIDC1AG052720	WRKY	homolog	TRUE	TRUE
TRIDC1AG052740	WRKY	hit2homolog	TRUE	FALSE
TRIDC1AG053340	FAR1	homolog	TRUE	TRUE
TRIDC1AG053740	MYB	homolog	TRUE	TRUE
TRIDC1AG053750	MYB	homolog	TRUE	TRUE
TRIDC1AG053760	MYB	homolog	TRUE	TRUE
TRIDC1AG053770	MYB	homolog	TRUE	TRUE
TRIDC1AG054430	AP2/ERF-ERF	homolog	TRUE	TRUE
TRIDC1AG054450	AP2/ERF-ERF	homolog	TRUE	TRUE
TRIDC1AG054700	AP2/ERF-RAV	hit2homolog	TRUE	FALSE
TRIDC1AG054710	AP2/ERF-RAV	homolog	TRUE	TRUE
TRIDC1AG054720	AP2/ERF-RAV	homolog	TRUE	TRUE
TRIDC1AG054780	BES1	homolog	TRUE	TRUE
TRIDC1AG054800	MYB	hit2homolog	TRUE	FALSE
TRIDC1AG054870	HB-HD-ZIP	homolog	TRUE	TRUE
TRIDC1AG055260	HSF	homolog	TRUE	TRUE
TRIDC1AG055770	MYB	homolog	TRUE	TRUE
TRIDC1AG056620	FAR1	singleton	TRUE	FALSE
TRIDC1AG056890	OFP	homolog	TRUE	TRUE
TRIDC1AG057750	Trihelix	homolog	TRUE	TRUE
TRIDC1AG058170	HB-other	homolog	TRUE	TRUE
TRIDC1AG058290	B3-ARF	homolog	TRUE	TRUE
TRIDC1AG058330	FAR1	hit2homolog	TRUE	FALSE
TRIDC1AG059640	WRKY	homolog	TRUE	TRUE
TRIDC1AG059680	MYB-related	unknown	TRUE	FALSE
TRIDC1AG059700	MYB-related	homolog	TRUE	TRUE
TRIDC1AG059720	MYB-related	hit2homolog	TRUE	FALSE
TRIDC1AG059740	MYB-related	hit2homolog	TRUE	FALSE
TRIDC1AG059760	MYB-related	homolog	TRUE	TRUE
TRIDC1AG059780	MYB-related	unknown	TRUE	FALSE
TRIDC1AG059930	MYB	homolog	TRUE	TRUE
TRIDC1AG060340	bZIP	homolog	TRUE	TRUE
TRIDC1AG060480	WRKY	homolog	TRUE	TRUE
TRIDC1AG060500	WRKY	hit2homolog	TRUE	FALSE
TRIDC1AG060530	AP2/ERF-ERF	homolog	TRUE	TRUE
TRIDC1AG060580	GARP-G2-like	homolog	TRUE	TRUE
TRIDC1AG060590	GARP-G2-like	hit2homolog	TRUE	FALSE
TRIDC1AG060610	NF-YB	homolog	TRUE	TRUE
TRIDC1AG060940	GRAS	homolog	TRUE	TRUE
TRIDC1AG061280	C2H2	homolog	TRUE	TRUE
TRIDC1AG061530	zf-HD	homolog	TRUE	TRUE
TRIDC1AG061580	MYB-related	homolog	TRUE	TRUE
TRIDC1AG061590	MYB-related	homolog	TRUE	TRUE
TRIDC1AG061610	MYB-related	homolog	TRUE	TRUE
TRIDC1AG061620	FAR1	hit2homolog	TRUE	FALSE
TRIDC1AG061860	MYB	homolog	TRUE	TRUE
TRIDC1AG062060	WRKY	homolog	TRUE	TRUE
TRIDC1AG062200	WRKY	homolog	TRUE	TRUE
TRIDC1AG062900	CPP	homolog	TRUE	TRUE
TRIDC1AG064060	Trihelix	homolog	TRUE	TRUE
TRIDC1AG065380	C2H2	homolog	TRUE	TRUE
TRIDC1BG000730	MYB	hit2homolog	TRUE	FALSE
TRIDC1BG001650	FAR1	unknown	TRUE	FALSE
TRIDC1BG001700	FAR1	hit2homolog	TRUE	FALSE
TRIDC1BG003080	MYB	hit2homolog	TRUE	FALSE
TRIDC1BG003090	MYB	hit2homolog	TRUE	FALSE
TRIDC1BG003980	GRAS	hit2homolog	TRUE	FALSE
TRIDC1BG004000	GRAS	singleton	TRUE	FALSE
TRIDC1BG004120	GRAS	homolog	TRUE	TRUE
TRIDC1BG004430	HB-other	singleton	TRUE	FALSE
TRIDC1BG005390	FAR1	singleton	TRUE	FALSE
TRIDC1BG005490	FAR1	hit2homolog	TRUE	FALSE
TRIDC1BG006190	B3	singleton	TRUE	FALSE
TRIDC1BG006760	MYB	homolog	TRUE	TRUE
TRIDC1BG007240	MADS-M-type	homolog	TRUE	TRUE
TRIDC1BG007250	MADS-M-type	hit2homolog	TRUE	FALSE
TRIDC1BG009160	HB-WOX	homolog	TRUE	TRUE
TRIDC1BG010030	AP2/ERF-AP2	homolog	TRUE	TRUE
TRIDC1BG010590	LOB	homolog	TRUE	TRUE
TRIDC1BG010870	C2C2-GATA	hit2homolog	TRUE	FALSE
TRIDC1BG011700	MYB	homolog	TRUE	TRUE
TRIDC1BG012380	Trihelix	homolog	TRUE	TRUE
TRIDC1BG012530	WRKY	homolog	TRUE	TRUE
TRIDC1BG012930	bZIP	homolog	TRUE	TRUE
TRIDC1BG012940	HB-KNOX	homolog	TRUE	TRUE
TRIDC1BG012960	HB-KNOX	homolog	TRUE	TRUE
TRIDC1BG013330	B3	homolog	TRUE	TRUE
TRIDC1BG013390	MYB	homolog	TRUE	TRUE
TRIDC1BG013570	DBP	homolog	TRUE	TRUE
TRIDC1BG013910	MYB	singleton	TRUE	FALSE
TRIDC1BG014540	bHLH	homolog	TRUE	TRUE
TRIDC1BG014640	MYB	homolog	TRUE	TRUE
TRIDC1BG015350	zf-HD	homolog	TRUE	TRUE
TRIDC1BG016240	bHLH	homolog	TRUE	TRUE
TRIDC1BG017860	MYB	singleton	TRUE	FALSE
TRIDC1BG018090	bZIP	homolog	TRUE	TRUE
TRIDC1BG018220	C2C2-GATA	homolog	TRUE	TRUE
TRIDC1BG018900	bHLH	homolog	TRUE	TRUE
TRIDC1BG018940	Alfin-like	homolog	TRUE	TRUE
TRIDC1BG019020	MYB-related	homolog	TRUE	TRUE
TRIDC1BG019490	LOB	homolog	TRUE	TRUE
TRIDC1BG022160	MADS-MIKC	homolog	TRUE	TRUE
TRIDC1BG022960	MYB-related	homolog	TRUE	TRUE
TRIDC1BG025500	E2F-DP	homolog	TRUE	TRUE
TRIDC1BG026010	FAR1	singleton	TRUE	FALSE
TRIDC1BG026240	AP2/ERF-ERF	homolog	TRUE	TRUE
TRIDC1BG027920	FAR1	hit2homolog	TRUE	FALSE
TRIDC1BG028530	MYB-related	homolog	TRUE	TRUE
TRIDC1BG029000	B3-ARF	homolog	TRUE	TRUE
TRIDC1BG029010	HB-HD-ZIP	homolog	TRUE	TRUE
TRIDC1BG031210	MYB	homolog	TRUE	TRUE
TRIDC1BG031910	LIM	homolog	TRUE	TRUE
TRIDC1BG032080	HB-BELL	homolog	TRUE	TRUE
TRIDC1BG032140	NAC	homolog	TRUE	TRUE
TRIDC1BG032350	OFP	homolog	TRUE	TRUE
TRIDC1BG032560	bZIP	homolog	TRUE	TRUE
TRIDC1BG032780	AP2/ERF-ERF	homolog	TRUE	TRUE
TRIDC1BG033190	FAR1	singleton	TRUE	FALSE
TRIDC1BG033940	Trihelix	homolog	TRUE	TRUE
TRIDC1BG033970	C2C2-YABBY	homolog	TRUE	TRUE
TRIDC1BG034670	PLATZ	homolog	TRUE	TRUE
TRIDC1BG034740	bHLH	homolog	TRUE	TRUE
TRIDC1BG034940	HB-HD-ZIP	homolog	TRUE	TRUE
TRIDC1BG035450	WRKY	homolog	TRUE	TRUE
TRIDC1BG035770	MADS-M-type	unknown	TRUE	FALSE
TRIDC1BG035790	MADS-M-type	hit2homolog	TRUE	FALSE
TRIDC1BG035890	B3	homolog	TRUE	TRUE
TRIDC1BG036000	MYB	homolog	TRUE	TRUE
TRIDC1BG036990	GRAS	homolog	TRUE	TRUE
TRIDC1BG037430	bHLH	homolog	TRUE	TRUE
TRIDC1BG037690	STAT	homolog	TRUE	TRUE
TRIDC1BG037970	Trihelix	homolog	TRUE	TRUE
TRIDC1BG038320	AP2/ERF-ERF	homolog	TRUE	TRUE
TRIDC1BG038430	MYB-related	homolog	TRUE	TRUE
TRIDC1BG038500	HB-HD-ZIP	homolog	TRUE	TRUE
TRIDC1BG038520	MYB-related	homolog	TRUE	TRUE
TRIDC1BG038620	AP2/ERF-ERF	homolog	TRUE	TRUE
TRIDC1BG038790	C2C2-GATA	homolog	TRUE	TRUE
TRIDC1BG038830	AP2/ERF-ERF	homolog	TRUE	TRUE
TRIDC1BG038950	LOB	homolog	TRUE	TRUE
TRIDC1BG039880	WRKY	homolog	TRUE	TRUE
TRIDC1BG039910	AP2/ERF-ERF	homolog	TRUE	TRUE
TRIDC1BG041470	SRS	homolog	TRUE	TRUE
TRIDC1BG041600	AP2/ERF-ERF	homolog	TRUE	TRUE
TRIDC1BG041800	AP2/ERF-ERF	homolog	TRUE	TRUE
TRIDC1BG043300	MYB	homolog	TRUE	TRUE
TRIDC1BG043410	SBP	homolog	TRUE	TRUE
TRIDC1BG043770	bZIP	singleton	TRUE	FALSE
TRIDC1BG043790	C2H2	hit2homolog	TRUE	FALSE
TRIDC1BG043880	GARP-G2-like	homolog	TRUE	TRUE
TRIDC1BG044070	LOB	homolog	TRUE	TRUE
TRIDC1BG044490	NAC	homolog	TRUE	TRUE
TRIDC1BG044510	Alfin-like	homolog	TRUE	TRUE
TRIDC1BG044550	CSD	homolog	TRUE	TRUE
TRIDC1BG044560	CSD	homolog	TRUE	TRUE
TRIDC1BG044620	MADS-MIKC	homolog	TRUE	TRUE
TRIDC1BG044700	AP2/ERF-ERF	homolog	TRUE	TRUE
TRIDC1BG044790	NAC	homolog	TRUE	TRUE
TRIDC1BG044940	MADS-M-type	homolog	TRUE	TRUE
TRIDC1BG045200	NAC	homolog	TRUE	TRUE
TRIDC1BG045470	FAR1	singleton	TRUE	FALSE
TRIDC1BG045550	MYB	homolog	TRUE	TRUE
TRIDC1BG046040	AP2/ERF-ERF	homolog	TRUE	TRUE
TRIDC1BG046170	bZIP	homolog	TRUE	TRUE
TRIDC1BG046300	MYB-related	hit2homolog	TRUE	FALSE
TRIDC1BG046550	OFP	homolog	TRUE	TRUE
TRIDC1BG046560	OFP	homolog	TRUE	TRUE
TRIDC1BG046650	MYB-related	homolog	TRUE	TRUE
TRIDC1BG046680	NAC	homolog	TRUE	TRUE
TRIDC1BG046810	bZIP	homolog	TRUE	TRUE
TRIDC1BG046850	C2H2	singleton	TRUE	FALSE
TRIDC1BG047240	MYB-related	homolog	TRUE	TRUE
TRIDC1BG047740	HB-BELL	homolog	TRUE	TRUE
TRIDC1BG047820	bHLH	homolog	TRUE	TRUE
TRIDC1BG048240	MYB	homolog	TRUE	TRUE
TRIDC1BG048940	NF-YB	homolog	TRUE	TRUE
TRIDC1BG049260	bHLH	homolog	TRUE	TRUE
TRIDC1BG050010	AP2/ERF-ERF	homolog	TRUE	TRUE
TRIDC1BG050150	WRKY	homolog	TRUE	TRUE
TRIDC1BG050230	B3	hit2homolog	TRUE	FALSE
TRIDC1BG050430	OFP	homolog	TRUE	TRUE
TRIDC1BG050560	WRKY	homolog	TRUE	TRUE
TRIDC1BG050580	WRKY	homolog	TRUE	TRUE
TRIDC1BG050930	B3	homolog	TRUE	TRUE
TRIDC1BG051140	GRAS	homolog	TRUE	TRUE
TRIDC1BG051420	GARP-G2-like	homolog	TRUE	TRUE
TRIDC1BG051540	bZIP	homolog	TRUE	TRUE
TRIDC1BG051830	MYB	homolog	TRUE	TRUE
TRIDC1BG051990	GARP-G2-like	homolog	TRUE	TRUE
TRIDC1BG052310	NF-YC	homolog	TRUE	TRUE
TRIDC1BG052520	bZIP	homolog	TRUE	TRUE
TRIDC1BG053060	AP2/ERF-ERF	homolog	TRUE	TRUE
TRIDC1BG053090	AP2/ERF-ERF	homolog	TRUE	TRUE
TRIDC1BG053140	MYB-related	homolog	TRUE	TRUE
TRIDC1BG053840	GRAS	homolog	TRUE	TRUE
TRIDC1BG054320	AP2/ERF-ERF	homolog	TRUE	TRUE
TRIDC1BG055120	FAR1	singleton	TRUE	FALSE
TRIDC1BG055240	CPP	homolog	TRUE	TRUE
TRIDC1BG055470	C2H2	hit2homolog	TRUE	FALSE
TRIDC1BG055500	AP2/ERF-ERF	homolog	TRUE	TRUE
TRIDC1BG055660	bZIP	homolog	TRUE	TRUE
TRIDC1BG056140	TCP	homolog	TRUE	TRUE
TRIDC1BG056320	TUB	homolog	TRUE	TRUE
TRIDC1BG056400	B3-ARF	homolog	TRUE	TRUE
TRIDC1BG056900	HB-PHD	homolog	TRUE	TRUE
TRIDC1BG057210	C2C2-GATA	homolog	TRUE	TRUE
TRIDC1BG058570	WRKY	homolog	TRUE	TRUE
TRIDC1BG059170	NF-YC	homolog	TRUE	TRUE
TRIDC1BG059340	NF-YC	homolog	TRUE	TRUE
TRIDC1BG060230	MYB-related	homolog	TRUE	TRUE
TRIDC1BG060280	AP2/ERF-AP2	homolog	TRUE	TRUE
TRIDC1BG060330	WRKY	homolog	TRUE	TRUE
TRIDC1BG060360	WRKY	homolog	TRUE	TRUE
TRIDC1BG061010	FAR1	homolog	TRUE	TRUE
TRIDC1BG061380	NF-YB	hit2homolog	TRUE	FALSE
TRIDC1BG061540	MYB	hit2homolog	TRUE	FALSE
TRIDC1BG061550	MYB	homolog	TRUE	TRUE
TRIDC1BG061560	MYB	homolog	TRUE	TRUE
TRIDC1BG061590	MYB	homolog	TRUE	TRUE
TRIDC1BG061600	MYB	homolog	TRUE	TRUE
TRIDC1BG062300	AP2/ERF-ERF	homolog	TRUE	TRUE
TRIDC1BG062320	AP2/ERF-ERF	homolog	TRUE	TRUE
TRIDC1BG062600	AP2/ERF-RAV	hit2homolog	TRUE	FALSE
TRIDC1BG062620	AP2/ERF-RAV	homolog	TRUE	TRUE
TRIDC1BG062640	AP2/ERF-RAV	homolog	TRUE	TRUE
TRIDC1BG062840	HB-HD-ZIP	homolog	TRUE	TRUE
TRIDC1BG063360	HSF	homolog	TRUE	TRUE
TRIDC1BG064140	MYB	homolog	TRUE	TRUE
TRIDC1BG065070	CPP	singleton	TRUE	FALSE
TRIDC1BG065350	OFP	homolog	TRUE	TRUE
TRIDC1BG066480	Trihelix	homolog	TRUE	TRUE
TRIDC1BG067010	CPP	hit2homolog	TRUE	FALSE
TRIDC1BG067030	CPP	singleton	TRUE	FALSE
TRIDC1BG067120	HB-other	homolog	TRUE	TRUE
TRIDC1BG067240	B3-ARF	homolog	TRUE	TRUE
TRIDC1BG068090	MYB-related	hit2homolog	TRUE	FALSE
TRIDC1BG068110	MYB-related	hit2homolog	TRUE	FALSE
TRIDC1BG068140	WRKY	homolog	TRUE	TRUE
TRIDC1BG068620	MYB-related	hit2homolog	TRUE	FALSE
TRIDC1BG068640	MYB-related	hit2homolog	TRUE	FALSE
TRIDC1BG068670	MYB-related	homolog	TRUE	TRUE
TRIDC1BG068680	MYB-related	unknown	TRUE	FALSE
TRIDC1BG068690	MYB-related	homolog	TRUE	TRUE
TRIDC1BG068900	MYB	homolog	TRUE	TRUE
TRIDC1BG069090	bZIP	homolog	TRUE	TRUE
TRIDC1BG069240	WRKY	homolog	TRUE	TRUE
TRIDC1BG069280	WRKY	unknown	TRUE	FALSE
TRIDC1BG069400	AP2/ERF-ERF	homolog	TRUE	TRUE
TRIDC1BG069460	GARP-G2-like	homolog	TRUE	TRUE
TRIDC1BG069490	NF-YB	homolog	TRUE	TRUE
TRIDC1BG069860	GRAS	homolog	TRUE	TRUE
TRIDC1BG070220	C2H2	homolog	TRUE	TRUE
TRIDC1BG070540	MYB-related	homolog	TRUE	TRUE
TRIDC1BG070550	MYB-related	homolog	TRUE	TRUE
TRIDC1BG070570	MYB-related	homolog	TRUE	TRUE
TRIDC1BG070580	MYB-related	homolog	TRUE	TRUE
TRIDC1BG070590	MYB-related	hit2homolog	TRUE	FALSE
TRIDC1BG070610	MYB-related	homolog	TRUE	TRUE
TRIDC1BG070630	MYB-related	hit2homolog	TRUE	FALSE
TRIDC1BG070900	MYB-related	homolog	TRUE	TRUE
TRIDC1BG071170	WRKY	homolog	TRUE	TRUE
TRIDC1BG071350	WRKY	homolog	TRUE	TRUE
TRIDC1BG071950	FAR1	hit2homolog	TRUE	FALSE
TRIDC1BG072190	CPP	singleton	TRUE	FALSE
TRIDC1BG072200	CPP	homolog	TRUE	TRUE
TRIDC1BG072220	CPP	singleton	TRUE	FALSE
TRIDC1BG073190	Trihelix	homolog	TRUE	TRUE
TRIDC1BG074690	C2H2	homolog	TRUE	TRUE
TRIDC2AG000180	C2H2	homolog	TRUE	TRUE
TRIDC2AG000770	C3H	homolog	TRUE	TRUE
TRIDC2AG001130	WRKY	homolog	TRUE	TRUE
TRIDC2AG005370	TCP	homolog	TRUE	TRUE
TRIDC2AG005830	NAC	homolog	TRUE	TRUE
TRIDC2AG006940	NAC	homolog	TRUE	TRUE
TRIDC2AG006950	NAC	hit2homolog	TRUE	FALSE
TRIDC2AG006960	NAC	hit2homolog	TRUE	FALSE
TRIDC2AG007540	MYB	homolog	TRUE	TRUE
TRIDC2AG008640	FAR1	hit2homolog	TRUE	FALSE
TRIDC2AG008830	MYB-related	homolog	TRUE	TRUE
TRIDC2AG009100	FAR1	homolog	TRUE	TRUE
TRIDC2AG010200	HSF	homolog	TRUE	TRUE
TRIDC2AG011200	GRAS	homolog	TRUE	TRUE
TRIDC2AG011250	MYB	homolog	TRUE	TRUE
TRIDC2AG011280	bZIP	homolog	TRUE	TRUE
TRIDC2AG011540	bZIP	homolog	TRUE	TRUE
TRIDC2AG011680	EIL	homolog	TRUE	TRUE
TRIDC2AG011800	GARP-G2-like	homolog	TRUE	TRUE
TRIDC2AG011820	HB-WOX	homolog	TRUE	TRUE
TRIDC2AG011890	NAC	unknown	TRUE	FALSE
TRIDC2AG011900	NAC	unknown	TRUE	FALSE
TRIDC2AG011910	NAC	hit2homolog	TRUE	FALSE
TRIDC2AG011960	NAC	homolog	TRUE	TRUE
TRIDC2AG012010	NAC	homolog	TRUE	TRUE
TRIDC2AG012060	NAC	homolog	TRUE	TRUE
TRIDC2AG012470	FAR1	hit2homolog	TRUE	FALSE
TRIDC2AG012580	B3	homolog	TRUE	TRUE
TRIDC2AG012600	bZIP	homolog	TRUE	TRUE
TRIDC2AG013100	AP2/ERF-ERF	homolog	TRUE	TRUE
TRIDC2AG013990	GARP-G2-like	homolog	TRUE	TRUE
TRIDC2AG014040	AP2/ERF-ERF	homolog	TRUE	TRUE
TRIDC2AG014690	bHLH	homolog	TRUE	TRUE
TRIDC2AG015380	HB-other	homolog	TRUE	TRUE
TRIDC2AG015910	FAR1	unknown	TRUE	FALSE
TRIDC2AG017580	bZIP	homolog	TRUE	TRUE
TRIDC2AG017790	bZIP	homolog	TRUE	TRUE
TRIDC2AG017880	C3H	homolog	TRUE	TRUE
TRIDC2AG017970	B3	homolog	TRUE	TRUE
TRIDC2AG018030	CSD	homolog	TRUE	TRUE
TRIDC2AG018070	CSD	hit2homolog	TRUE	FALSE
TRIDC2AG018340	HSF	homolog	TRUE	TRUE
TRIDC2AG019090	GeBP	homolog	TRUE	TRUE
TRIDC2AG019220	MYB	homolog	TRUE	TRUE
TRIDC2AG019230	MYB	hit2homolog	TRUE	FALSE
TRIDC2AG019260	B3	homolog	TRUE	TRUE
TRIDC2AG019700	MYB	homolog	TRUE	TRUE
TRIDC2AG019880	MYB	homolog	TRUE	TRUE
TRIDC2AG020010	B3	homolog	TRUE	TRUE
TRIDC2AG020380	WRKY	homolog	TRUE	TRUE
TRIDC2AG020570	CAMTA	homolog	TRUE	TRUE
TRIDC2AG021460	Tify	homolog	TRUE	TRUE
TRIDC2AG021860	Alfin-like	homolog	TRUE	TRUE
TRIDC2AG021900	NF-YA	homolog	TRUE	TRUE
TRIDC2AG022120	NF-YB	homolog	TRUE	TRUE
TRIDC2AG022240	MADS-MIKC	homolog	TRUE	TRUE
TRIDC2AG022870	FAR1	homolog	TRUE	TRUE
TRIDC2AG023280	WRKY	homolog	TRUE	TRUE
TRIDC2AG023680	AP2/ERF-ERF	homolog	TRUE	TRUE
TRIDC2AG023960	BES1	homolog	TRUE	TRUE
TRIDC2AG024080	HB-other	homolog	TRUE	TRUE
TRIDC2AG024300	GRAS	homolog	TRUE	TRUE
TRIDC2AG024310	WRKY	homolog	TRUE	TRUE
TRIDC2AG024650	HRT	homolog	TRUE	TRUE
TRIDC2AG024710	GRAS	homolog	TRUE	TRUE
TRIDC2AG024930	bHLH	homolog	TRUE	TRUE
TRIDC2AG024960	LOB	homolog	TRUE	TRUE
TRIDC2AG024980	GRAS	homolog	TRUE	TRUE
TRIDC2AG025800	GRAS	homolog	TRUE	TRUE
TRIDC2AG025820	B3	singleton	TRUE	FALSE
TRIDC2AG026000	NAC	homolog	TRUE	TRUE
TRIDC2AG026430	B3	homolog	TRUE	TRUE
TRIDC2AG026450	HSF	homolog	TRUE	TRUE
TRIDC2AG026710	MYB	homolog	TRUE	TRUE
TRIDC2AG027600	FAR1	singleton	TRUE	FALSE
TRIDC2AG027900	bHLH	homolog	TRUE	TRUE
TRIDC2AG028430	GRAS	homolog	TRUE	TRUE
TRIDC2AG028630	bHLH	homolog	TRUE	TRUE
TRIDC2AG030380	SBP	homolog	TRUE	TRUE
TRIDC2AG030640	MYB	homolog	TRUE	TRUE
TRIDC2AG030810	CAMTA	homolog	TRUE	TRUE
TRIDC2AG031350	FAR1	singleton	TRUE	FALSE
TRIDC2AG031660	DDT	homolog	TRUE	TRUE
TRIDC2AG032100	GRF	homolog	TRUE	TRUE
TRIDC2AG033150	TCP	homolog	TRUE	TRUE
TRIDC2AG033700	C2C2-YABBY	homolog	TRUE	TRUE
TRIDC2AG034830	bZIP	homolog	TRUE	TRUE
TRIDC2AG035600	bHLH	homolog	TRUE	TRUE
TRIDC2AG037020	MADS-MIKC	homolog	TRUE	TRUE
TRIDC2AG037120	WRKY	homolog	TRUE	TRUE
TRIDC2AG037690	GARP-G2-like	homolog	TRUE	TRUE
TRIDC2AG038230	HB-KNOX	homolog	TRUE	TRUE
TRIDC2AG038290	AP2/ERF-AP2	homolog	TRUE	TRUE
TRIDC2AG038820	WRKY	homolog	TRUE	TRUE
TRIDC2AG038990	bHLH	singleton	TRUE	FALSE
TRIDC2AG039030	LOB	homolog	TRUE	TRUE
TRIDC2AG039110	bHLH	homolog	TRUE	TRUE
TRIDC2AG039770	bHLH	homolog	TRUE	TRUE
TRIDC2AG040690	bHLH	homolog	TRUE	TRUE
TRIDC2AG040950	B3	homolog	TRUE	TRUE
TRIDC2AG041000	MADS-M-type	homolog	TRUE	TRUE
TRIDC2AG041070	CAMTA	homolog	TRUE	TRUE
TRIDC2AG041500	Tify	singleton	TRUE	FALSE
TRIDC2AG041660	Trihelix	homolog	TRUE	TRUE
TRIDC2AG041770	AP2/ERF-ERF	homolog	TRUE	TRUE
TRIDC2AG041900	AP2/ERF-ERF	homolog	TRUE	TRUE
TRIDC2AG042040	FAR1	homolog	TRUE	TRUE
TRIDC2AG042230	Trihelix	homolog	TRUE	TRUE
TRIDC2AG042340	S1Fa-like	homolog	TRUE	TRUE
TRIDC2AG043070	E2F-DP	homolog	TRUE	TRUE
TRIDC2AG043830	AP2/ERF-ERF	homolog	TRUE	TRUE
TRIDC2AG044110	GRAS	homolog	TRUE	TRUE
TRIDC2AG044350	zf-HD	homolog	TRUE	TRUE
TRIDC2AG044530	NAC	homolog	TRUE	TRUE
TRIDC2AG044670	C3H	homolog	TRUE	TRUE
TRIDC2AG044790	DDT	homolog	TRUE	TRUE
TRIDC2AG045060	B3-ARF	homolog	TRUE	TRUE
TRIDC2AG045250	AP2/ERF-ERF	homolog	TRUE	TRUE
TRIDC2AG045300	MADS-MIKC	homolog	TRUE	TRUE
TRIDC2AG045390	NAC	homolog	TRUE	TRUE
TRIDC2AG045600	Trihelix	homolog	TRUE	TRUE
TRIDC2AG045930	OFP	homolog	TRUE	TRUE
TRIDC2AG047090	EIL	homolog	TRUE	TRUE
TRIDC2AG047550	NAC	homolog	TRUE	TRUE
TRIDC2AG047560	MYB	homolog	TRUE	TRUE
TRIDC2AG047600	MADS-MIKC	homolog	TRUE	TRUE
TRIDC2AG048570	WRKY	homolog	TRUE	TRUE
TRIDC2AG049080	NAC	hit2homolog	TRUE	FALSE
TRIDC2AG049110	NAC	unknown	TRUE	FALSE
TRIDC2AG049180	NAC	homolog	TRUE	TRUE
TRIDC2AG049860	Trihelix	homolog	TRUE	TRUE
TRIDC2AG050990	bZIP	homolog	TRUE	TRUE
TRIDC2AG051020	RWP-RK	homolog	TRUE	TRUE
TRIDC2AG051980	AP2/ERF-AP2	homolog	TRUE	TRUE
TRIDC2AG052050	NF-YB	homolog	TRUE	TRUE
TRIDC2AG052670	NAC	homolog	TRUE	TRUE
TRIDC2AG052680	MYB	homolog	TRUE	TRUE
TRIDC2AG053470	FAR1	singleton	TRUE	FALSE
TRIDC2AG053630	MYB	homolog	TRUE	TRUE
TRIDC2AG053640	MYB	unknown	TRUE	FALSE
TRIDC2AG053650	MYB	hit2homolog	TRUE	FALSE
TRIDC2AG053660	LIM	homolog	TRUE	TRUE
TRIDC2AG054100	AP2/ERF-ERF	homolog	TRUE	TRUE
TRIDC2AG054390	TCP	homolog	TRUE	TRUE
TRIDC2AG054920	B3-ARF	homolog	TRUE	TRUE
TRIDC2AG055140	MYB	homolog	TRUE	TRUE
TRIDC2AG055190	NAC	homolog	TRUE	TRUE
TRIDC2AG055590	C2C2-YABBY	homolog	TRUE	TRUE
TRIDC2AG055610	NAC	homolog	TRUE	TRUE
TRIDC2AG055810	HB-other	homolog	TRUE	TRUE
TRIDC2AG055820	HB-other	unknown	TRUE	FALSE
TRIDC2AG055910	C2C2-GATA	homolog	TRUE	TRUE
TRIDC2AG056070	Trihelix	homolog	TRUE	TRUE
TRIDC2AG056120	HB-HD-ZIP	homolog	TRUE	TRUE
TRIDC2AG056640	C2C2-GATA	homolog	TRUE	TRUE
TRIDC2AG056670	WRKY	homolog	TRUE	TRUE
TRIDC2AG056690	OFP	homolog	TRUE	TRUE
TRIDC2AG056850	AP2/ERF-ERF	homolog	TRUE	TRUE
TRIDC2AG057010	B3	homolog	TRUE	TRUE
TRIDC2AG057150	GRAS	homolog	TRUE	TRUE
TRIDC2AG057430	OFP	homolog	TRUE	TRUE
TRIDC2AG057630	GRF	homolog	TRUE	TRUE
TRIDC2AG057780	AP2/ERF-ERF	homolog	TRUE	TRUE
TRIDC2AG057790	AP2/ERF-ERF	homolog	TRUE	TRUE
TRIDC2AG057970	HB-HD-ZIP	homolog	TRUE	TRUE
TRIDC2AG058030	HSF	homolog	TRUE	TRUE
TRIDC2AG058200	GARP-G2-like	homolog	TRUE	TRUE
TRIDC2AG058430	RWP-RK	homolog	TRUE	TRUE
TRIDC2AG058460	RWP-RK	homolog	TRUE	TRUE
TRIDC2AG059100	bHLH	homolog	TRUE	TRUE
TRIDC2AG059170	bHLH	hit2homolog	TRUE	FALSE
TRIDC2AG059730	SBP	homolog	TRUE	TRUE
TRIDC2AG059890	AP2/ERF-ERF	homolog	TRUE	TRUE
TRIDC2AG059900	AP2/ERF-ERF	homolog	TRUE	TRUE
TRIDC2AG059920	AP2/ERF-ERF	homolog	TRUE	TRUE
TRIDC2AG059930	MYB	homolog	TRUE	TRUE
TRIDC2AG059990	HB-HD-ZIP	homolog	TRUE	TRUE
TRIDC2AG060210	AP2/ERF-ERF	homolog	TRUE	TRUE
TRIDC2AG060230	AP2/ERF-ERF	homolog	TRUE	TRUE
TRIDC2AG060240	AP2/ERF-ERF	homolog	TRUE	TRUE
TRIDC2AG060820	MADS-MIKC	homolog	TRUE	TRUE
TRIDC2AG061600	AP2/ERF-ERF	homolog	TRUE	TRUE
TRIDC2AG062350	WRKY	homolog	TRUE	TRUE
TRIDC2AG062550	GRF	homolog	TRUE	TRUE
TRIDC2AG063350	GARP-G2-like	homolog	TRUE	TRUE
TRIDC2AG063450	bHLH	singleton	TRUE	FALSE
TRIDC2AG063470	bHLH	homolog	TRUE	TRUE
TRIDC2AG063510	LFY	homolog	TRUE	TRUE
TRIDC2AG063580	WRKY	homolog	TRUE	TRUE
TRIDC2AG063820	MYB	homolog	TRUE	TRUE
TRIDC2AG063850	C2H2	homolog	TRUE	TRUE
TRIDC2AG063920	MYB	homolog	TRUE	TRUE
TRIDC2AG064000	PLATZ	homolog	TRUE	TRUE
TRIDC2AG064020	bHLH	homolog	TRUE	TRUE
TRIDC2AG064060	bHLH	homolog	TRUE	TRUE
TRIDC2AG065150	MYB-related	homolog	TRUE	TRUE
TRIDC2AG065490	GRAS	homolog	TRUE	TRUE
TRIDC2AG065540	B3	homolog	TRUE	TRUE
TRIDC2AG065650	bHLH	homolog	TRUE	TRUE
TRIDC2AG065740	NAC	homolog	TRUE	TRUE
TRIDC2AG065850	AP2/ERF-ERF	homolog	TRUE	TRUE
TRIDC2AG066060	B3	homolog	TRUE	TRUE
TRIDC2AG066190	bZIP	homolog	TRUE	TRUE
TRIDC2AG066960	HB-HD-ZIP	hit2homolog	TRUE	FALSE
TRIDC2AG067010	B3	homolog	TRUE	TRUE
TRIDC2AG067020	B3	homolog	TRUE	TRUE
TRIDC2AG068770	GARP-G2-like	singleton	TRUE	FALSE
TRIDC2AG069030	WRKY	hit2homolog	TRUE	FALSE
TRIDC2AG069310	B3-ARF	homolog	TRUE	TRUE
TRIDC2AG070480	AP2/ERF-ERF	homolog	TRUE	TRUE
TRIDC2AG070620	SBP	homolog	TRUE	TRUE
TRIDC2AG070660	AP2/ERF-ERF	homolog	TRUE	TRUE
TRIDC2AG070780	AP2/ERF-ERF	homolog	TRUE	TRUE
TRIDC2AG071190	AP2/ERF-AP2	homolog	TRUE	TRUE
TRIDC2AG071340	Tify	homolog	TRUE	TRUE
TRIDC2AG072210	FAR1	homolog	TRUE	TRUE
TRIDC2AG072250	HB-WOX	homolog	TRUE	TRUE
TRIDC2AG072270	AP2/ERF-AP2	homolog	TRUE	TRUE
TRIDC2AG072290	AP2/ERF-ERF	homolog	TRUE	TRUE
TRIDC2AG072390	bHLH	homolog	TRUE	TRUE
TRIDC2AG073370	MADS-M-type	homolog	TRUE	TRUE
TRIDC2AG073720	bZIP	homolog	TRUE	TRUE
TRIDC2AG073880	TCP	hit2homolog	TRUE	FALSE
TRIDC2AG074740	bZIP	hit2homolog	TRUE	FALSE
TRIDC2AG075700	AP2/ERF-ERF	homolog	TRUE	TRUE
TRIDC2AG076490	B3-ARF	homolog	TRUE	TRUE
TRIDC2AG076920	FAR1	singleton	TRUE	FALSE
TRIDC2AG077000	MYB	hit2homolog	TRUE	FALSE
TRIDC2AG077780	MYB	homolog	TRUE	TRUE
TRIDC2AG079190	OFP	homolog	TRUE	TRUE
TRIDC2AG079510	FAR1	homolog	TRUE	TRUE
TRIDC2AG081140	B3-ARF	homolog	TRUE	TRUE
TRIDC2AG081280	NAC	unknown	TRUE	FALSE
TRIDC2AG081290	NAC	hit2homolog	TRUE	FALSE
TRIDC2AG081300	NAC	homolog	TRUE	TRUE
TRIDC2AG081310	NAC	homolog	TRUE	TRUE
TRIDC2AG081320	NAC	homolog	TRUE	TRUE
TRIDC2AG081330	NAC	homolog	TRUE	TRUE
TRIDC2AG081410	NAC	singleton	TRUE	FALSE
TRIDC2AG081510	C2C2-GATA	hit2homolog	TRUE	FALSE
TRIDC2AG081520	C2C2-GATA	homolog	TRUE	TRUE
TRIDC2AG081530	C2C2-GATA	unknown	TRUE	FALSE
TRIDC2BG000790	C3H	homolog	TRUE	TRUE
TRIDC2BG001070	WRKY	homolog	TRUE	TRUE
TRIDC2BG001520	AP2/ERF-ERF	hit2homolog	TRUE	FALSE
TRIDC2BG002030	FAR1	hit2homolog	TRUE	FALSE
TRIDC2BG003610	E2F-DP	singleton	TRUE	FALSE
TRIDC2BG004730	C3H	homolog	TRUE	TRUE
TRIDC2BG004970	AP2/ERF-ERF	hit2homolog	TRUE	FALSE
TRIDC2BG005830	TCP	homolog	TRUE	TRUE
TRIDC2BG006300	WRKY	singleton	TRUE	FALSE
TRIDC2BG007950	NAC	homolog	TRUE	TRUE
TRIDC2BG008160	MYB-related	singleton	TRUE	FALSE
TRIDC2BG008900	MYB	homolog	TRUE	TRUE
TRIDC2BG011160	LOB	hit2homolog	TRUE	FALSE
TRIDC2BG012110	HSF	homolog	TRUE	TRUE
TRIDC2BG013750	GRAS	homolog	TRUE	TRUE
TRIDC2BG013800	MYB	homolog	TRUE	TRUE
TRIDC2BG013930	FAR1	hit2homolog	TRUE	FALSE
TRIDC2BG014120	bZIP	homolog	TRUE	TRUE
TRIDC2BG014150	FAR1	singleton	TRUE	FALSE
TRIDC2BG014380	bZIP	homolog	TRUE	TRUE
TRIDC2BG014520	EIL	homolog	TRUE	TRUE
TRIDC2BG014640	GARP-G2-like	homolog	TRUE	TRUE
TRIDC2BG014670	HB-WOX	homolog	TRUE	TRUE
TRIDC2BG014700	NAC	hit2homolog	TRUE	FALSE
TRIDC2BG014720	NAC	hit2homolog	TRUE	FALSE
TRIDC2BG014750	NAC	homolog	TRUE	TRUE
TRIDC2BG014810	NAC	homolog	TRUE	TRUE
TRIDC2BG014820	NAC	homolog	TRUE	TRUE
TRIDC2BG015370	B3	homolog	TRUE	TRUE
TRIDC2BG015380	bZIP	homolog	TRUE	TRUE
TRIDC2BG015390	FAR1	homolog	TRUE	TRUE
TRIDC2BG016110	AP2/ERF-ERF	homolog	TRUE	TRUE
TRIDC2BG016930	GARP-G2-like	homolog	TRUE	TRUE
TRIDC2BG016990	AP2/ERF-ERF	homolog	TRUE	TRUE
TRIDC2BG017720	bHLH	homolog	TRUE	TRUE
TRIDC2BG017750	TUB	homolog	TRUE	TRUE
TRIDC2BG018090	CPP	hit2homolog	TRUE	FALSE
TRIDC2BG018540	HB-other	homolog	TRUE	TRUE
TRIDC2BG018560	MADS-M-type	homolog	TRUE	TRUE
TRIDC2BG018570	MADS-M-type	singleton	TRUE	FALSE
TRIDC2BG021190	bZIP	homolog	TRUE	TRUE
TRIDC2BG021280	FAR1	homolog	TRUE	TRUE
TRIDC2BG021550	bZIP	homolog	TRUE	TRUE
TRIDC2BG021670	C3H	homolog	TRUE	TRUE
TRIDC2BG021720	B3	homolog	TRUE	TRUE
TRIDC2BG021800	CSD	homolog	TRUE	TRUE
TRIDC2BG022240	HSF	homolog	TRUE	TRUE
TRIDC2BG022850	GeBP	homolog	TRUE	TRUE
TRIDC2BG023010	MYB	homolog	TRUE	TRUE
TRIDC2BG023020	MYB-related	hit2homolog	TRUE	FALSE
TRIDC2BG023040	B3	homolog	TRUE	TRUE
TRIDC2BG023730	MYB	homolog	TRUE	TRUE
TRIDC2BG023880	MYB	homolog	TRUE	TRUE
TRIDC2BG024310	WRKY	homolog	TRUE	TRUE
TRIDC2BG025460	Tify	homolog	TRUE	TRUE
TRIDC2BG025920	MADS-MIKC	homolog	TRUE	TRUE
TRIDC2BG026060	NF-YB	homolog	TRUE	TRUE
TRIDC2BG026190	NF-YA	homolog	TRUE	TRUE
TRIDC2BG026210	Alfin-like	homolog	TRUE	TRUE
TRIDC2BG027550	WRKY	homolog	TRUE	TRUE
TRIDC2BG028040	GRAS	homolog	TRUE	TRUE
TRIDC2BG028050	LOB	homolog	TRUE	TRUE
TRIDC2BG028090	bHLH	homolog	TRUE	TRUE
TRIDC2BG028430	HRT	homolog	TRUE	TRUE
TRIDC2BG028490	GRAS	homolog	TRUE	TRUE
TRIDC2BG028850	WRKY	homolog	TRUE	TRUE
TRIDC2BG028860	GRAS	homolog	TRUE	TRUE
TRIDC2BG029060	HB-other	homolog	TRUE	TRUE
TRIDC2BG029150	BES1	homolog	TRUE	TRUE
TRIDC2BG029450	AP2/ERF-ERF	homolog	TRUE	TRUE
TRIDC2BG030350	GRAS	homolog	TRUE	TRUE
TRIDC2BG030490	NAC	homolog	TRUE	TRUE
TRIDC2BG030940	B3	homolog	TRUE	TRUE
TRIDC2BG030960	HSF	homolog	TRUE	TRUE
TRIDC2BG031190	MYB	homolog	TRUE	TRUE
TRIDC2BG031760	bHLH	homolog	TRUE	TRUE
TRIDC2BG032180	GRAS	homolog	TRUE	TRUE
TRIDC2BG032360	bHLH	homolog	TRUE	TRUE
TRIDC2BG033160	C2H2	unknown	TRUE	FALSE
TRIDC2BG034150	SBP	homolog	TRUE	TRUE
TRIDC2BG034360	MYB	homolog	TRUE	TRUE
TRIDC2BG034590	GRF	homolog	TRUE	TRUE
TRIDC2BG035110	CAMTA	homolog	TRUE	TRUE
TRIDC2BG036430	DDT	homolog	TRUE	TRUE
TRIDC2BG038180	TCP	homolog	TRUE	TRUE
TRIDC2BG038350	C2C2-YABBY	homolog	TRUE	TRUE
TRIDC2BG038590	bZIP	homolog	TRUE	TRUE
TRIDC2BG039540	bHLH	homolog	TRUE	TRUE
TRIDC2BG039910	HB-KNOX	homolog	TRUE	TRUE
TRIDC2BG039960	AP2/ERF-AP2	homolog	TRUE	TRUE
TRIDC2BG040260	GARP-G2-like	homolog	TRUE	TRUE
TRIDC2BG040760	MADS-MIKC	homolog	TRUE	TRUE
TRIDC2BG040850	FAR1	singleton	TRUE	FALSE
TRIDC2BG041960	WRKY	homolog	TRUE	TRUE
TRIDC2BG042100	LOB	homolog	TRUE	TRUE
TRIDC2BG042120	bHLH	homolog	TRUE	TRUE
TRIDC2BG042830	bHLH	homolog	TRUE	TRUE
TRIDC2BG043690	bHLH	homolog	TRUE	TRUE
TRIDC2BG043940	B3	homolog	TRUE	TRUE
TRIDC2BG043990	MADS-M-type	homolog	TRUE	TRUE
TRIDC2BG044040	CAMTA	homolog	TRUE	TRUE
TRIDC2BG044600	Trihelix	homolog	TRUE	TRUE
TRIDC2BG044690	AP2/ERF-ERF	homolog	TRUE	TRUE
TRIDC2BG044860	AP2/ERF-ERF	homolog	TRUE	TRUE
TRIDC2BG045330	Trihelix	homolog	TRUE	TRUE
TRIDC2BG045440	S1Fa-like	homolog	TRUE	TRUE
TRIDC2BG046480	AP2/ERF-ERF	homolog	TRUE	TRUE
TRIDC2BG046820	GRAS	homolog	TRUE	TRUE
TRIDC2BG047040	zf-HD	homolog	TRUE	TRUE
TRIDC2BG047220	NAC	homolog	TRUE	TRUE
TRIDC2BG047330	C3H	homolog	TRUE	TRUE
TRIDC2BG047420	CSD	singleton	TRUE	FALSE
TRIDC2BG047430	DDT	homolog	TRUE	TRUE
TRIDC2BG047610	B3-ARF	homolog	TRUE	TRUE
TRIDC2BG047910	AP2/ERF-ERF	homolog	TRUE	TRUE
TRIDC2BG047940	MADS-MIKC	homolog	TRUE	TRUE
TRIDC2BG047980	NAC	homolog	TRUE	TRUE
TRIDC2BG048520	Trihelix	homolog	TRUE	TRUE
TRIDC2BG048830	OFP	homolog	TRUE	TRUE
TRIDC2BG049660	EIL	homolog	TRUE	TRUE
TRIDC2BG050060	NAC	homolog	TRUE	TRUE
TRIDC2BG050080	MYB	homolog	TRUE	TRUE
TRIDC2BG050100	MADS-MIKC	homolog	TRUE	TRUE
TRIDC2BG050830	FAR1	homolog	TRUE	TRUE
TRIDC2BG050920	MYB	hit2homolog	TRUE	FALSE
TRIDC2BG051000	WRKY	homolog	TRUE	TRUE
TRIDC2BG051440	NAC	singleton	TRUE	FALSE
TRIDC2BG051700	MYB-related	homolog	TRUE	TRUE
TRIDC2BG051830	NAC	hit2homolog	TRUE	FALSE
TRIDC2BG051840	NAC	hit2homolog	TRUE	FALSE
TRIDC2BG051850	NAC	hit2homolog	TRUE	FALSE
TRIDC2BG051860	NAC	homolog	TRUE	TRUE
TRIDC2BG052850	Trihelix	homolog	TRUE	TRUE
TRIDC2BG054190	bZIP	homolog	TRUE	TRUE
TRIDC2BG054220	RWP-RK	homolog	TRUE	TRUE
TRIDC2BG055170	NAC	singleton	TRUE	FALSE
TRIDC2BG055290	AP2/ERF-AP2	homolog	TRUE	TRUE
TRIDC2BG055380	NF-YB	homolog	TRUE	TRUE
TRIDC2BG055700	NAC	homolog	TRUE	TRUE
TRIDC2BG055710	MYB	homolog	TRUE	TRUE
TRIDC2BG056380	MYB	homolog	TRUE	TRUE
TRIDC2BG056410	MYB	homolog	TRUE	TRUE
TRIDC2BG056440	MYB	hit2homolog	TRUE	FALSE
TRIDC2BG056460	MYB	unknown	TRUE	FALSE
TRIDC2BG056470	LIM	homolog	TRUE	TRUE
TRIDC2BG056800	AP2/ERF-ERF	homolog	TRUE	TRUE
TRIDC2BG057100	TCP	homolog	TRUE	TRUE
TRIDC2BG057660	B3-ARF	homolog	TRUE	TRUE
TRIDC2BG057890	MYB	homolog	TRUE	TRUE
TRIDC2BG057950	NAC	homolog	TRUE	TRUE
TRIDC2BG058420	C2C2-YABBY	homolog	TRUE	TRUE
TRIDC2BG058430	NAC	homolog	TRUE	TRUE
TRIDC2BG058680	HB-other	hit2homolog	TRUE	FALSE
TRIDC2BG058690	HB-other	homolog	TRUE	TRUE
TRIDC2BG058800	C2C2-GATA	homolog	TRUE	TRUE
TRIDC2BG059000	Trihelix	homolog	TRUE	TRUE
TRIDC2BG059050	HB-HD-ZIP	homolog	TRUE	TRUE
TRIDC2BG059510	C2C2-GATA	homolog	TRUE	TRUE
TRIDC2BG059530	WRKY	homolog	TRUE	TRUE
TRIDC2BG059560	OFP	hit2homolog	TRUE	FALSE
TRIDC2BG059760	AP2/ERF-ERF	homolog	TRUE	TRUE
TRIDC2BG059950	B3	homolog	TRUE	TRUE
TRIDC2BG060090	GRAS	homolog	TRUE	TRUE
TRIDC2BG060270	OFP	homolog	TRUE	TRUE
TRIDC2BG060470	GRF	homolog	TRUE	TRUE
TRIDC2BG060680	AP2/ERF-ERF	homolog	TRUE	TRUE
TRIDC2BG060690	AP2/ERF-ERF	homolog	TRUE	TRUE
TRIDC2BG060870	HB-HD-ZIP	homolog	TRUE	TRUE
TRIDC2BG060950	HSF	homolog	TRUE	TRUE
TRIDC2BG061170	GARP-G2-like	homolog	TRUE	TRUE
TRIDC2BG061400	RWP-RK	homolog	TRUE	TRUE
TRIDC2BG061420	RWP-RK	homolog	TRUE	TRUE
TRIDC2BG062210	bHLH	homolog	TRUE	TRUE
TRIDC2BG063080	SBP	homolog	TRUE	TRUE
TRIDC2BG063390	AP2/ERF-ERF	homolog	TRUE	TRUE
TRIDC2BG063410	AP2/ERF-ERF	homolog	TRUE	TRUE
TRIDC2BG063420	AP2/ERF-ERF	homolog	TRUE	TRUE
TRIDC2BG063430	MYB	homolog	TRUE	TRUE
TRIDC2BG063480	HB-HD-ZIP	homolog	TRUE	TRUE
TRIDC2BG063660	AP2/ERF-ERF	homolog	TRUE	TRUE
TRIDC2BG063680	AP2/ERF-ERF	homolog	TRUE	TRUE
TRIDC2BG063690	AP2/ERF-ERF	homolog	TRUE	TRUE
TRIDC2BG064320	MADS-MIKC	homolog	TRUE	TRUE
TRIDC2BG064620	FAR1	singleton	TRUE	FALSE
TRIDC2BG065430	AP2/ERF-ERF	homolog	TRUE	TRUE
TRIDC2BG066270	WRKY	homolog	TRUE	TRUE
TRIDC2BG066760	FAR1	homolog	TRUE	TRUE
TRIDC2BG066890	GRF	homolog	TRUE	TRUE
TRIDC2BG067020	GARP-G2-like	homolog	TRUE	TRUE
TRIDC2BG067520	bHLH	homolog	TRUE	TRUE
TRIDC2BG067590	LFY	homolog	TRUE	TRUE
TRIDC2BG067710	WRKY	homolog	TRUE	TRUE
TRIDC2BG067930	MYB	hit2homolog	TRUE	FALSE
TRIDC2BG067940	MYB	homolog	TRUE	TRUE
TRIDC2BG068120	MYB	homolog	TRUE	TRUE
TRIDC2BG068220	PLATZ	homolog	TRUE	TRUE
TRIDC2BG068250	bHLH	homolog	TRUE	TRUE
TRIDC2BG068290	bHLH	homolog	TRUE	TRUE
TRIDC2BG069560	MYB-related	homolog	TRUE	TRUE
TRIDC2BG070230	GRAS	homolog	TRUE	TRUE
TRIDC2BG070310	B3	homolog	TRUE	TRUE
TRIDC2BG070520	bHLH	homolog	TRUE	TRUE
TRIDC2BG070660	NAC	homolog	TRUE	TRUE
TRIDC2BG070890	AP2/ERF-ERF	hit2homolog	TRUE	FALSE
TRIDC2BG070910	AP2/ERF-ERF	homolog	TRUE	TRUE
TRIDC2BG071190	B3	homolog	TRUE	TRUE
TRIDC2BG071350	bZIP	homolog	TRUE	TRUE
TRIDC2BG071610	HB-KNOX	hit2homolog	TRUE	FALSE
TRIDC2BG071930	bHLH	homolog	TRUE	TRUE
TRIDC2BG072200	B3	homolog	TRUE	TRUE
TRIDC2BG072210	B3	homolog	TRUE	TRUE
TRIDC2BG074660	WRKY	homolog	TRUE	TRUE
TRIDC2BG074990	B3-ARF	homolog	TRUE	TRUE
TRIDC2BG076200	AP2/ERF-ERF	homolog	TRUE	TRUE
TRIDC2BG076330	SBP	homolog	TRUE	TRUE
TRIDC2BG076400	AP2/ERF-ERF	homolog	TRUE	TRUE
TRIDC2BG076430	AP2/ERF-ERF	homolog	TRUE	TRUE
TRIDC2BG077040	AP2/ERF-AP2	homolog	TRUE	TRUE
TRIDC2BG077140	Tify	homolog	TRUE	TRUE
TRIDC2BG078210	AP2/ERF-ERF	homolog	TRUE	TRUE
TRIDC2BG078260	AP2/ERF-AP2	homolog	TRUE	TRUE
TRIDC2BG078290	HB-WOX	homolog	TRUE	TRUE
TRIDC2BG078430	bHLH	hit2homolog	TRUE	FALSE
TRIDC2BG078440	bHLH	homolog	TRUE	TRUE
TRIDC2BG079490	bHLH	hit2homolog	TRUE	FALSE
TRIDC2BG079500	bHLH	homolog	TRUE	TRUE
TRIDC2BG079930	MADS-M-type	homolog	TRUE	TRUE
TRIDC2BG080450	bZIP	homolog	TRUE	TRUE
TRIDC2BG082780	AP2/ERF-ERF	homolog	TRUE	TRUE
TRIDC2BG083680	B3-ARF	homolog	TRUE	TRUE
TRIDC2BG084520	MYB	singleton	TRUE	FALSE
TRIDC2BG085500	B3	homolog	TRUE	TRUE
TRIDC2BG085510	MYB-related	homolog	TRUE	TRUE
TRIDC2BG086020	bHLH	homolog	TRUE	TRUE
TRIDC2BG086090	FAR1	hit2homolog	TRUE	FALSE
TRIDC2BG087310	C2C2-GATA	hit2homolog	TRUE	FALSE
TRIDC2BG087470	OFP	homolog	TRUE	TRUE
TRIDC2BG087960	FAR1	homolog	TRUE	TRUE
TRIDC2BG089840	FAR1	singleton	TRUE	FALSE
TRIDC2BG089930	NAC	hit2homolog	TRUE	FALSE
TRIDC2BG089960	NAC	hit2homolog	TRUE	FALSE
TRIDC2BG090000	NAC	hit2homolog	TRUE	FALSE
TRIDC2BG090030	NAC	hit2homolog	TRUE	FALSE
TRIDC2BG090040	NAC	unknown	TRUE	FALSE
TRIDC2BG090080	NAC	homolog	TRUE	TRUE
TRIDC2BG090100	NAC	homolog	TRUE	TRUE
TRIDC2BG090110	NAC	homolog	TRUE	TRUE
TRIDC2BG090120	NAC	homolog	TRUE	TRUE
TRIDC2BG090140	NAC	hit2homolog	TRUE	FALSE
TRIDC2BG090570	C2C2-GATA	homolog	TRUE	TRUE
TRIDC2BG090580	C2C2-GATA	unknown	TRUE	FALSE
TRIDC3AG000040	NF-YB	homolog	TRUE	TRUE
TRIDC3AG002260	bHLH	homolog	TRUE	TRUE
TRIDC3AG002980	bHLH	homolog	TRUE	TRUE
TRIDC3AG002990	bHLH	homolog	TRUE	TRUE
TRIDC3AG003030	HB-HD-ZIP	homolog	TRUE	TRUE
TRIDC3AG003450	WRKY	singleton	TRUE	FALSE
TRIDC3AG004540	AP2/ERF-ERF	homolog	TRUE	TRUE
TRIDC3AG005070	MYB	homolog	TRUE	TRUE
TRIDC3AG006200	AP2/ERF-RAV	homolog	TRUE	TRUE
TRIDC3AG006220	AP2/ERF-RAV	homolog	TRUE	TRUE
TRIDC3AG006290	AP2/ERF-RAV	homolog	TRUE	TRUE
TRIDC3AG006730	bHLH	hit2homolog	TRUE	FALSE
TRIDC3AG008030	GRAS	homolog	TRUE	TRUE
TRIDC3AG008680	HB-WOX	homolog	TRUE	TRUE
TRIDC3AG009300	NAC	homolog	TRUE	TRUE
TRIDC3AG009340	NAC	hit2homolog	TRUE	FALSE
TRIDC3AG011010	LOB	homolog	TRUE	TRUE
TRIDC3AG011270	LOB	homolog	TRUE	TRUE
TRIDC3AG011980	AP2/ERF-ERF	homolog	TRUE	TRUE
TRIDC3AG012070	HB-WOX	hit2homolog	TRUE	FALSE
TRIDC3AG012520	bHLH	homolog	TRUE	TRUE
TRIDC3AG012560	bHLH	hit2homolog	TRUE	FALSE
TRIDC3AG013010	GARP-G2-like	homolog	TRUE	TRUE
TRIDC3AG013170	MYB-related	homolog	TRUE	TRUE
TRIDC3AG013200	NAC	homolog	TRUE	TRUE
TRIDC3AG013260	MYB	homolog	TRUE	TRUE
TRIDC3AG013430	MYB-related	homolog	TRUE	TRUE
TRIDC3AG013720	WRKY	homolog	TRUE	TRUE
TRIDC3AG013740	WRKY	homolog	TRUE	TRUE
TRIDC3AG013850	HB-other	homolog	TRUE	TRUE
TRIDC3AG014390	WRKY	homolog	TRUE	TRUE
TRIDC3AG014440	Trihelix	homolog	TRUE	TRUE
TRIDC3AG015390	BES1	homolog	TRUE	TRUE
TRIDC3AG015420	GARP-G2-like	homolog	TRUE	TRUE
TRIDC3AG016140	bZIP	homolog	TRUE	TRUE
TRIDC3AG016550	MYB-related	homolog	TRUE	TRUE
TRIDC3AG017080	HB-HD-ZIP	homolog	TRUE	TRUE
TRIDC3AG017110	AP2/ERF-ERF	homolog	TRUE	TRUE
TRIDC3AG017250	AP2/ERF-ERF	homolog	TRUE	TRUE
TRIDC3AG017280	MADS-MIKC	homolog	TRUE	TRUE
TRIDC3AG017440	BES1	homolog	TRUE	TRUE
TRIDC3AG018330	bZIP	homolog	TRUE	TRUE
TRIDC3AG018470	TCP	homolog	TRUE	TRUE
TRIDC3AG018980	bHLH	homolog	TRUE	TRUE
TRIDC3AG019890	AP2/ERF-ERF	homolog	TRUE	TRUE
TRIDC3AG020410	OFP	homolog	TRUE	TRUE
TRIDC3AG020650	MYB	homolog	TRUE	TRUE
TRIDC3AG021410	B3	hit2homolog	TRUE	FALSE
TRIDC3AG021580	bHLH	homolog	TRUE	TRUE
TRIDC3AG021740	B3-ARF	homolog	TRUE	TRUE
TRIDC3AG021790	RWP-RK	homolog	TRUE	TRUE
TRIDC3AG021990	GARP-G2-like	homolog	TRUE	TRUE
TRIDC3AG022260	NAC	homolog	TRUE	TRUE
TRIDC3AG022910	WRKY	homolog	TRUE	TRUE
TRIDC3AG022940	RWP-RK	homolog	TRUE	TRUE
TRIDC3AG023400	LOB	homolog	TRUE	TRUE
TRIDC3AG024580	NAC	homolog	TRUE	TRUE
TRIDC3AG024750	B3	singleton	TRUE	FALSE
TRIDC3AG026130	MYB	homolog	TRUE	TRUE
TRIDC3AG026640	bZIP	homolog	TRUE	TRUE
TRIDC3AG029090	C2H2	homolog	TRUE	TRUE
TRIDC3AG029280	MYB	homolog	TRUE	TRUE
TRIDC3AG030560	bHLH	homolog	TRUE	TRUE
TRIDC3AG030830	LOB	singleton	TRUE	FALSE
TRIDC3AG030920	bHLH	homolog	TRUE	TRUE
TRIDC3AG031240	WRKY	homolog	TRUE	TRUE
TRIDC3AG031480	MYB-related	homolog	TRUE	TRUE
TRIDC3AG032270	MYB-related	homolog	TRUE	TRUE
TRIDC3AG032870	C2C2-LSD	homolog	TRUE	TRUE
TRIDC3AG033530	MYB-related	homolog	TRUE	TRUE
TRIDC3AG033860	WRKY	homolog	TRUE	TRUE
TRIDC3AG033880	HSF	homolog	TRUE	TRUE
TRIDC3AG033890	OFP	homolog	TRUE	TRUE
TRIDC3AG033930	WRKY	homolog	TRUE	TRUE
TRIDC3AG034260	zf-HD	homolog	TRUE	TRUE
TRIDC3AG034340	MYB	homolog	TRUE	TRUE
TRIDC3AG034640	HB-HD-ZIP	homolog	TRUE	TRUE
TRIDC3AG034870	GRAS	homolog	TRUE	TRUE
TRIDC3AG035560	WRKY	homolog	TRUE	TRUE
TRIDC3AG035600	AP2/ERF-ERF	homolog	TRUE	TRUE
TRIDC3AG036030	C2C2-GATA	homolog	TRUE	TRUE
TRIDC3AG036040	MYB-related	homolog	TRUE	TRUE
TRIDC3AG036510	WRKY	homolog	TRUE	TRUE
TRIDC3AG036720	Trihelix	homolog	TRUE	TRUE
TRIDC3AG036810	HB-other	homolog	TRUE	TRUE
TRIDC3AG036860	NAC	homolog	TRUE	TRUE
TRIDC3AG036870	B3-ARF	homolog	TRUE	TRUE
TRIDC3AG037080	HB-WOX	hit2homolog	TRUE	FALSE
TRIDC3AG037220	WRKY	homolog	TRUE	TRUE
TRIDC3AG037300	B3	homolog	TRUE	TRUE
TRIDC3AG037630	MYB	homolog	TRUE	TRUE
TRIDC3AG037720	MYB-related	homolog	TRUE	TRUE
TRIDC3AG037890	bHLH	homolog	TRUE	TRUE
TRIDC3AG038170	MYB	homolog	TRUE	TRUE
TRIDC3AG038240	FAR1	hit2homolog	TRUE	FALSE
TRIDC3AG038600	MYB-related	homolog	TRUE	TRUE
TRIDC3AG038870	AP2/ERF-RAV	homolog	TRUE	TRUE
TRIDC3AG039530	MYB	homolog	TRUE	TRUE
TRIDC3AG040030	E2F-DP	homolog	TRUE	TRUE
TRIDC3AG040200	NAC	homolog	TRUE	TRUE
TRIDC3AG040410	Trihelix	homolog	TRUE	TRUE
TRIDC3AG040620	HB-PHD	homolog	TRUE	TRUE
TRIDC3AG040840	C2C2-GATA	homolog	TRUE	TRUE
TRIDC3AG041540	WRKY	homolog	TRUE	TRUE
TRIDC3AG041600	HSF	homolog	TRUE	TRUE
TRIDC3AG041640	OFP	homolog	TRUE	TRUE
TRIDC3AG041730	WRKY	homolog	TRUE	TRUE
TRIDC3AG042060	MADS-MIKC	homolog	TRUE	TRUE
TRIDC3AG042160	B3	homolog	TRUE	TRUE
TRIDC3AG042190	B3	homolog	TRUE	TRUE
TRIDC3AG042270	MYB	homolog	TRUE	TRUE
TRIDC3AG042670	HSF	homolog	TRUE	TRUE
TRIDC3AG042690	OFP	homolog	TRUE	TRUE
TRIDC3AG042720	WRKY	homolog	TRUE	TRUE
TRIDC3AG043030	AP2/ERF-ERF	homolog	TRUE	TRUE
TRIDC3AG043150	B3-ARF	homolog	TRUE	TRUE
TRIDC3AG043340	TCP	homolog	TRUE	TRUE
TRIDC3AG043420	bZIP	homolog	TRUE	TRUE
TRIDC3AG043920	HB-HD-ZIP	homolog	TRUE	TRUE
TRIDC3AG043940	FAR1	homolog	TRUE	TRUE
TRIDC3AG043990	CPP	homolog	TRUE	TRUE
TRIDC3AG044310	TCP	homolog	TRUE	TRUE
TRIDC3AG045310	LOB	homolog	TRUE	TRUE
TRIDC3AG045510	FAR1	hit2homolog	TRUE	FALSE
TRIDC3AG046200	ULT	homolog	TRUE	TRUE
TRIDC3AG046810	HB-HD-ZIP	homolog	TRUE	TRUE
TRIDC3AG047190	AP2/ERF-ERF	homolog	TRUE	TRUE
TRIDC3AG047220	AP2/ERF-ERF	homolog	TRUE	TRUE
TRIDC3AG047610	bZIP	homolog	TRUE	TRUE
TRIDC3AG048070	bZIP	homolog	TRUE	TRUE
TRIDC3AG048460	MYB	homolog	TRUE	TRUE
TRIDC3AG048570	bZIP	homolog	TRUE	TRUE
TRIDC3AG049280	HB-WOX	homolog	TRUE	TRUE
TRIDC3AG049470	WRKY	homolog	TRUE	TRUE
TRIDC3AG049480	WRKY	homolog	TRUE	TRUE
TRIDC3AG049600	WRKY	homolog	TRUE	TRUE
TRIDC3AG049740	OFP	homolog	TRUE	TRUE
TRIDC3AG049900	LOB	homolog	TRUE	TRUE
TRIDC3AG050070	WRKY	homolog	TRUE	TRUE
TRIDC3AG050490	bHLH	homolog	TRUE	TRUE
TRIDC3AG050810	NF-YB	homolog	TRUE	TRUE
TRIDC3AG051370	bHLH	hit2homolog	TRUE	FALSE
TRIDC3AG051560	HB-WOX	hit2homolog	TRUE	FALSE
TRIDC3AG051570	HB-WOX	homolog	TRUE	TRUE
TRIDC3AG051660	MYB	homolog	TRUE	TRUE
TRIDC3AG051860	GRAS	homolog	TRUE	TRUE
TRIDC3AG052440	HB-BELL	homolog	TRUE	TRUE
TRIDC3AG052650	MYB	homolog	TRUE	TRUE
TRIDC3AG052920	HB-WOX	homolog	TRUE	TRUE
TRIDC3AG052980	MYB	homolog	TRUE	TRUE
TRIDC3AG053510	bZIP	homolog	TRUE	TRUE
TRIDC3AG053790	NAC	homolog	TRUE	TRUE
TRIDC3AG053800	MYB	homolog	TRUE	TRUE
TRIDC3AG053880	OFP	homolog	TRUE	TRUE
TRIDC3AG053890	OFP	homolog	TRUE	TRUE
TRIDC3AG054050	HB-other	hit2homolog	TRUE	FALSE
TRIDC3AG054120	FAR1	singleton	TRUE	FALSE
TRIDC3AG054190	NAC	homolog	TRUE	TRUE
TRIDC3AG054320	bZIP	homolog	TRUE	TRUE
TRIDC3AG054510	AP2/ERF-ERF	homolog	TRUE	TRUE
TRIDC3AG055030	MYB	homolog	TRUE	TRUE
TRIDC3AG055280	NAC	homolog	TRUE	TRUE
TRIDC3AG055450	FAR1	singleton	TRUE	FALSE
TRIDC3AG055770	GARP-G2-like	homolog	TRUE	TRUE
TRIDC3AG055860	GRAS	homolog	TRUE	TRUE
TRIDC3AG055870	GRAS	homolog	TRUE	TRUE
TRIDC3AG055890	AP2/ERF-ERF	singleton	TRUE	FALSE
TRIDC3AG056320	AP2/ERF-AP2	homolog	TRUE	TRUE
TRIDC3AG056390	EIL	homolog	TRUE	TRUE
TRIDC3AG057280	LOB	hit2homolog	TRUE	FALSE
TRIDC3AG057440	NAC	homolog	TRUE	TRUE
TRIDC3AG057500	Alfin-like	homolog	TRUE	TRUE
TRIDC3AG057600	AP2/ERF-ERF	homolog	TRUE	TRUE
TRIDC3AG057650	B3	homolog	TRUE	TRUE
TRIDC3AG057660	HSF	homolog	TRUE	TRUE
TRIDC3AG057770	NAC	homolog	TRUE	TRUE
TRIDC3AG057890	MADS-MIKC	homolog	TRUE	TRUE
TRIDC3AG058080	GRAS	homolog	TRUE	TRUE
TRIDC3AG058620	C2H2	homolog	TRUE	TRUE
TRIDC3AG058850	MYB-related	homolog	TRUE	TRUE
TRIDC3AG058990	C2H2	homolog	TRUE	TRUE
TRIDC3AG059000	C2H2	homolog	TRUE	TRUE
TRIDC3AG059180	B3	homolog	TRUE	TRUE
TRIDC3AG059320	MYB	homolog	TRUE	TRUE
TRIDC3AG059850	bHLH	homolog	TRUE	TRUE
TRIDC3AG061260	SBP	homolog	TRUE	TRUE
TRIDC3AG061280	MADS-M-type	homolog	TRUE	TRUE
TRIDC3AG061340	CAMTA	homolog	TRUE	TRUE
TRIDC3AG061440	MADS-M-type	homolog	TRUE	TRUE
TRIDC3AG061470	MADS-M-type	hit2homolog	TRUE	FALSE
TRIDC3AG061490	MADS-M-type	hit2homolog	TRUE	FALSE
TRIDC3AG061500	MADS-M-type	homolog	TRUE	TRUE
TRIDC3AG061680	TCP	homolog	TRUE	TRUE
TRIDC3AG062120	NAC	homolog	TRUE	TRUE
TRIDC3AG062200	MYB	homolog	TRUE	TRUE
TRIDC3AG062320	bHLH	homolog	TRUE	TRUE
TRIDC3AG062380	Trihelix	homolog	TRUE	TRUE
TRIDC3AG062500	B3-ARF	homolog	TRUE	TRUE
TRIDC3AG062540	bHLH	homolog	TRUE	TRUE
TRIDC3AG063650	B3-ARF	homolog	TRUE	TRUE
TRIDC3AG063760	NF-YB	homolog	TRUE	TRUE
TRIDC3AG064320	HB-other	homolog	TRUE	TRUE
TRIDC3AG064530	NF-YB	homolog	TRUE	TRUE
TRIDC3AG064550	NF-YB	homolog	TRUE	TRUE
TRIDC3AG066490	MYB	homolog	TRUE	TRUE
TRIDC3AG066560	FAR1	hit2homolog	TRUE	FALSE
TRIDC3AG066630	GARP-G2-like	hit2homolog	TRUE	FALSE
TRIDC3AG066700	GARP-G2-like	homolog	TRUE	TRUE
TRIDC3AG068120	B3	homolog	TRUE	TRUE
TRIDC3AG068430	NAC	hit2homolog	TRUE	FALSE
TRIDC3AG068440	NAC	homolog	TRUE	TRUE
TRIDC3AG068540	NAC	hit2homolog	TRUE	FALSE
TRIDC3AG068630	GRAS	homolog	TRUE	TRUE
TRIDC3AG069970	bHLH	hit2homolog	TRUE	FALSE
TRIDC3AG070010	bHLH	homolog	TRUE	TRUE
TRIDC3AG070240	FAR1	hit2homolog	TRUE	FALSE
TRIDC3AG070360	SRS	homolog	TRUE	TRUE
TRIDC3AG070890	PLATZ	homolog	TRUE	TRUE
TRIDC3AG070940	PLATZ	homolog	TRUE	TRUE
TRIDC3AG074490	GARP-G2-like	homolog	TRUE	TRUE
TRIDC3AG074670	WRKY	homolog	TRUE	TRUE
TRIDC3AG074850	NAC	homolog	TRUE	TRUE
TRIDC3AG075700	MYB	homolog	TRUE	TRUE
TRIDC3AG075730	FAR1	homolog	TRUE	TRUE
TRIDC3AG076030	C2C2-GATA	homolog	TRUE	TRUE
TRIDC3BG000230	HB-HD-ZIP	homolog	TRUE	TRUE
TRIDC3BG000320	bHLH	homolog	TRUE	TRUE
TRIDC3BG000410	bHLH	homolog	TRUE	TRUE
TRIDC3BG000440	bHLH	singleton	TRUE	FALSE
TRIDC3BG001200	bHLH	homolog	TRUE	TRUE
TRIDC3BG003040	bHLH	hit2homolog	TRUE	FALSE
TRIDC3BG003150	NF-YB	homolog	TRUE	TRUE
TRIDC3BG003910	FAR1	singleton	TRUE	FALSE
TRIDC3BG005250	FAR1	singleton	TRUE	FALSE
TRIDC3BG005370	MYB	homolog	TRUE	TRUE
TRIDC3BG005870	AP2/ERF-ERF	homolog	TRUE	TRUE
TRIDC3BG008320	AP2/ERF-RAV	homolog	TRUE	TRUE
TRIDC3BG008350	AP2/ERF-RAV	homolog	TRUE	TRUE
TRIDC3BG008380	AP2/ERF-RAV	homolog	TRUE	TRUE
TRIDC3BG008420	B3	hit2homolog	TRUE	FALSE
TRIDC3BG008960	MYB-related	unknown	TRUE	FALSE
TRIDC3BG008980	MYB-related	homolog	TRUE	TRUE
TRIDC3BG010910	GRAS	homolog	TRUE	TRUE
TRIDC3BG011390	FAR1	unknown	TRUE	FALSE
TRIDC3BG011620	E2F-DP	homolog	TRUE	TRUE
TRIDC3BG011720	OFP	homolog	TRUE	TRUE
TRIDC3BG011840	HB-WOX	homolog	TRUE	TRUE
TRIDC3BG012270	zf-HD	homolog	TRUE	TRUE
TRIDC3BG013080	NAC	homolog	TRUE	TRUE
TRIDC3BG013090	NAC	hit2homolog	TRUE	FALSE
TRIDC3BG013110	NAC	hit2homolog	TRUE	FALSE
TRIDC3BG014740	MADS-MIKC	singleton	TRUE	FALSE
TRIDC3BG014870	LOB	homolog	TRUE	TRUE
TRIDC3BG015160	LOB	homolog	TRUE	TRUE
TRIDC3BG015320	MYB	hit2homolog	TRUE	FALSE
TRIDC3BG016050	AP2/ERF-ERF	homolog	TRUE	TRUE
TRIDC3BG016780	GeBP	singleton	TRUE	FALSE
TRIDC3BG016820	bHLH	hit2homolog	TRUE	FALSE
TRIDC3BG016860	bHLH	homolog	TRUE	TRUE
TRIDC3BG017480	GARP-G2-like	homolog	TRUE	TRUE
TRIDC3BG017610	bHLH	singleton	TRUE	FALSE
TRIDC3BG017640	MYB-related	homolog	TRUE	TRUE
TRIDC3BG017660	NAC	homolog	TRUE	TRUE
TRIDC3BG017890	MYB	homolog	TRUE	TRUE
TRIDC3BG017980	MYB-related	homolog	TRUE	TRUE
TRIDC3BG018210	WRKY	homolog	TRUE	TRUE
TRIDC3BG018220	WRKY	homolog	TRUE	TRUE
TRIDC3BG018420	HB-other	homolog	TRUE	TRUE
TRIDC3BG018890	WRKY	homolog	TRUE	TRUE
TRIDC3BG018940	Trihelix	homolog	TRUE	TRUE
TRIDC3BG018950	Trihelix	hit2homolog	TRUE	FALSE
TRIDC3BG019550	FAR1	hit2homolog	TRUE	FALSE
TRIDC3BG019950	BES1	homolog	TRUE	TRUE
TRIDC3BG020230	GARP-G2-like	homolog	TRUE	TRUE
TRIDC3BG020970	bZIP	homolog	TRUE	TRUE
TRIDC3BG022230	BES1	homolog	TRUE	TRUE
TRIDC3BG022340	MADS-MIKC	homolog	TRUE	TRUE
TRIDC3BG022400	AP2/ERF-ERF	homolog	TRUE	TRUE
TRIDC3BG022560	AP2/ERF-ERF	homolog	TRUE	TRUE
TRIDC3BG022580	HB-HD-ZIP	homolog	TRUE	TRUE
TRIDC3BG023070	bHLH	homolog	TRUE	TRUE
TRIDC3BG023500	TCP	homolog	TRUE	TRUE
TRIDC3BG023970	bZIP	homolog	TRUE	TRUE
TRIDC3BG024070	FAR1	singleton	TRUE	FALSE
TRIDC3BG025100	AP2/ERF-ERF	homolog	TRUE	TRUE
TRIDC3BG026110	RWP-RK	homolog	TRUE	TRUE
TRIDC3BG026190	B3-ARF	homolog	TRUE	TRUE
TRIDC3BG026280	bHLH	homolog	TRUE	TRUE
TRIDC3BG026490	NAC	homolog	TRUE	TRUE
TRIDC3BG026720	LOB	homolog	TRUE	TRUE
TRIDC3BG027100	RWP-RK	homolog	TRUE	TRUE
TRIDC3BG027140	WRKY	homolog	TRUE	TRUE
TRIDC3BG027380	GeBP	homolog	TRUE	TRUE
TRIDC3BG027580	FAR1	homolog	TRUE	TRUE
TRIDC3BG028580	NAC	homolog	TRUE	TRUE
TRIDC3BG029830	MYB	homolog	TRUE	TRUE
TRIDC3BG030660	OFP	homolog	TRUE	TRUE
TRIDC3BG031020	MYB	homolog	TRUE	TRUE
TRIDC3BG031340	bZIP	homolog	TRUE	TRUE
TRIDC3BG032640	MYB	homolog	TRUE	TRUE
TRIDC3BG033920	C2H2	homolog	TRUE	TRUE
TRIDC3BG034910	bHLH	homolog	TRUE	TRUE
TRIDC3BG035060	bZIP	hit2homolog	TRUE	FALSE
TRIDC3BG035480	bHLH	homolog	TRUE	TRUE
TRIDC3BG035880	WRKY	homolog	TRUE	TRUE
TRIDC3BG036110	MYB-related	homolog	TRUE	TRUE
TRIDC3BG036350	FAR1	singleton	TRUE	FALSE
TRIDC3BG036770	MYB-related	homolog	TRUE	TRUE
TRIDC3BG037320	CPP	singleton	TRUE	FALSE
TRIDC3BG037360	C2C2-LSD	homolog	TRUE	TRUE
TRIDC3BG038050	MYB-related	homolog	TRUE	TRUE
TRIDC3BG038310	WRKY	homolog	TRUE	TRUE
TRIDC3BG038390	OFP	homolog	TRUE	TRUE
TRIDC3BG038430	WRKY	homolog	TRUE	TRUE
TRIDC3BG038690	zf-HD	homolog	TRUE	TRUE
TRIDC3BG038730	MYB	homolog	TRUE	TRUE
TRIDC3BG039040	HB-HD-ZIP	homolog	TRUE	TRUE
TRIDC3BG039300	GRAS	homolog	TRUE	TRUE
TRIDC3BG039940	WRKY	homolog	TRUE	TRUE
TRIDC3BG039980	AP2/ERF-ERF	homolog	TRUE	TRUE
TRIDC3BG040340	C2C2-GATA	homolog	TRUE	TRUE
TRIDC3BG040350	MYB-related	homolog	TRUE	TRUE
TRIDC3BG040640	WRKY	homolog	TRUE	TRUE
TRIDC3BG041010	B3-ARF	homolog	TRUE	TRUE
TRIDC3BG041020	NAC	homolog	TRUE	TRUE
TRIDC3BG041070	HB-other	homolog	TRUE	TRUE
TRIDC3BG041230	Trihelix	homolog	TRUE	TRUE
TRIDC3BG041380	FAR1	unknown	TRUE	FALSE
TRIDC3BG041570	FAR1	unknown	TRUE	FALSE
TRIDC3BG041620	WRKY	homolog	TRUE	TRUE
TRIDC3BG041700	B3	homolog	TRUE	TRUE
TRIDC3BG042020	MYB	homolog	TRUE	TRUE
TRIDC3BG042130	MYB-related	homolog	TRUE	TRUE
TRIDC3BG042620	bHLH	homolog	TRUE	TRUE
TRIDC3BG042930	MYB	homolog	TRUE	TRUE
TRIDC3BG043590	MYB	homolog	TRUE	TRUE
TRIDC3BG044000	AP2/ERF-RAV	homolog	TRUE	TRUE
TRIDC3BG044630	MYB	homolog	TRUE	TRUE
TRIDC3BG045260	E2F-DP	homolog	TRUE	TRUE
TRIDC3BG045380	NAC	homolog	TRUE	TRUE
TRIDC3BG045450	TUB	homolog	TRUE	TRUE
TRIDC3BG045530	Trihelix	homolog	TRUE	TRUE
TRIDC3BG045780	HB-PHD	homolog	TRUE	TRUE
TRIDC3BG046050	C2C2-GATA	homolog	TRUE	TRUE
TRIDC3BG046880	WRKY	homolog	TRUE	TRUE
TRIDC3BG046930	HSF	homolog	TRUE	TRUE
TRIDC3BG047000	OFP	homolog	TRUE	TRUE
TRIDC3BG047090	WRKY	homolog	TRUE	TRUE
TRIDC3BG047660	MADS-MIKC	homolog	TRUE	TRUE
TRIDC3BG047770	B3	homolog	TRUE	TRUE
TRIDC3BG048040	B3	homolog	TRUE	TRUE
TRIDC3BG048160	MYB	homolog	TRUE	TRUE
TRIDC3BG048600	HSF	homolog	TRUE	TRUE
TRIDC3BG048620	OFP	homolog	TRUE	TRUE
TRIDC3BG048690	WRKY	homolog	TRUE	TRUE
TRIDC3BG048990	AP2/ERF-ERF	homolog	TRUE	TRUE
TRIDC3BG049090	B3-ARF	homolog	TRUE	TRUE
TRIDC3BG049360	bZIP	homolog	TRUE	TRUE
TRIDC3BG049570	C2H2	homolog	TRUE	TRUE
TRIDC3BG049870	HB-other	homolog	TRUE	TRUE
TRIDC3BG049970	CPP	homolog	TRUE	TRUE
TRIDC3BG050220	TCP	homolog	TRUE	TRUE
TRIDC3BG051330	LOB	homolog	TRUE	TRUE
TRIDC3BG052290	FAR1	singleton	TRUE	FALSE
TRIDC3BG052480	FAR1	homolog	TRUE	TRUE
TRIDC3BG052530	ULT	homolog	TRUE	TRUE
TRIDC3BG053080	HB-HD-ZIP	homolog	TRUE	TRUE
TRIDC3BG053450	AP2/ERF-ERF	homolog	TRUE	TRUE
TRIDC3BG053470	AP2/ERF-ERF	homolog	TRUE	TRUE
TRIDC3BG053800	bZIP	homolog	TRUE	TRUE
TRIDC3BG054200	bZIP	homolog	TRUE	TRUE
TRIDC3BG054490	MYB	homolog	TRUE	TRUE
TRIDC3BG054590	bZIP	homolog	TRUE	TRUE
TRIDC3BG054610	AP2/ERF-ERF	singleton	TRUE	FALSE
TRIDC3BG055520	HB-WOX	homolog	TRUE	TRUE
TRIDC3BG055730	WRKY	homolog	TRUE	TRUE
TRIDC3BG055770	WRKY	homolog	TRUE	TRUE
TRIDC3BG055830	WRKY	homolog	TRUE	TRUE
TRIDC3BG056040	OFP	homolog	TRUE	TRUE
TRIDC3BG056180	LOB	homolog	TRUE	TRUE
TRIDC3BG056310	WRKY	homolog	TRUE	TRUE
TRIDC3BG056830	bHLH	homolog	TRUE	TRUE
TRIDC3BG057180	NF-YB	homolog	TRUE	TRUE
TRIDC3BG058280	HB-WOX	homolog	TRUE	TRUE
TRIDC3BG058370	MYB	homolog	TRUE	TRUE
TRIDC3BG058440	GRAS	homolog	TRUE	TRUE
TRIDC3BG058610	GARP-G2-like	hit2homolog	TRUE	FALSE
TRIDC3BG058870	HB-BELL	homolog	TRUE	TRUE
TRIDC3BG059120	MYB	homolog	TRUE	TRUE
TRIDC3BG059490	HB-WOX	homolog	TRUE	TRUE
TRIDC3BG059570	MYB	homolog	TRUE	TRUE
TRIDC3BG059580	MYB-related	hit2homolog	TRUE	FALSE
TRIDC3BG060200	bZIP	homolog	TRUE	TRUE
TRIDC3BG060460	NAC	homolog	TRUE	TRUE
TRIDC3BG060470	MYB	homolog	TRUE	TRUE
TRIDC3BG060560	OFP	homolog	TRUE	TRUE
TRIDC3BG060570	OFP	homolog	TRUE	TRUE
TRIDC3BG060860	NAC	homolog	TRUE	TRUE
TRIDC3BG060950	bZIP	homolog	TRUE	TRUE
TRIDC3BG061100	AP2/ERF-ERF	homolog	TRUE	TRUE
TRIDC3BG061630	MYB	homolog	TRUE	TRUE
TRIDC3BG062180	NAC	homolog	TRUE	TRUE
TRIDC3BG062450	GARP-G2-like	homolog	TRUE	TRUE
TRIDC3BG062600	GRAS	homolog	TRUE	TRUE
TRIDC3BG062610	GRAS	homolog	TRUE	TRUE
TRIDC3BG062710	HSF	homolog	TRUE	TRUE
TRIDC3BG062990	AP2/ERF-AP2	homolog	TRUE	TRUE
TRIDC3BG063130	EIL	homolog	TRUE	TRUE
TRIDC3BG064320	LOB	singleton	TRUE	FALSE
TRIDC3BG064440	NAC	homolog	TRUE	TRUE
TRIDC3BG064500	Alfin-like	homolog	TRUE	TRUE
TRIDC3BG064630	AP2/ERF-ERF	homolog	TRUE	TRUE
TRIDC3BG064710	B3	homolog	TRUE	TRUE
TRIDC3BG064720	B3	hit2homolog	TRUE	FALSE
TRIDC3BG064730	HSF	homolog	TRUE	TRUE
TRIDC3BG064820	NAC	homolog	TRUE	TRUE
TRIDC3BG064950	MADS-MIKC	homolog	TRUE	TRUE
TRIDC3BG065130	GRAS	homolog	TRUE	TRUE
TRIDC3BG065600	NAC	hit2homolog	TRUE	FALSE
TRIDC3BG065610	NAC	hit2homolog	TRUE	FALSE
TRIDC3BG065950	MYB-related	homolog	TRUE	TRUE
TRIDC3BG066290	C2H2	homolog	TRUE	TRUE
TRIDC3BG066550	B3	homolog	TRUE	TRUE
TRIDC3BG066660	MYB	homolog	TRUE	TRUE
TRIDC3BG066960	CSD	singleton	TRUE	FALSE
TRIDC3BG066970	CSD	singleton	TRUE	FALSE
TRIDC3BG067620	bHLH	homolog	TRUE	TRUE
TRIDC3BG068940	SBP	homolog	TRUE	TRUE
TRIDC3BG069010	MADS-M-type	homolog	TRUE	TRUE
TRIDC3BG069110	CAMTA	homolog	TRUE	TRUE
TRIDC3BG069180	MADS-M-type	homolog	TRUE	TRUE
TRIDC3BG069250	MADS-M-type	homolog	TRUE	TRUE
TRIDC3BG069340	TCP	homolog	TRUE	TRUE
TRIDC3BG069700	NAC	homolog	TRUE	TRUE
TRIDC3BG069810	MYB	homolog	TRUE	TRUE
TRIDC3BG069990	bHLH	homolog	TRUE	TRUE
TRIDC3BG070090	Trihelix	homolog	TRUE	TRUE
TRIDC3BG070170	B3-ARF	homolog	TRUE	TRUE
TRIDC3BG070190	bHLH	homolog	TRUE	TRUE
TRIDC3BG071140	zf-HD	singleton	TRUE	FALSE
TRIDC3BG071360	B3-ARF	homolog	TRUE	TRUE
TRIDC3BG071600	NF-YB	homolog	TRUE	TRUE
TRIDC3BG072450	HB-other	homolog	TRUE	TRUE
TRIDC3BG072910	NF-YB	homolog	TRUE	TRUE
TRIDC3BG072930	NF-YB	homolog	TRUE	TRUE
TRIDC3BG073970	B3	singleton	TRUE	FALSE
TRIDC3BG075060	FAR1	homolog	TRUE	TRUE
TRIDC3BG075410	MYB	homolog	TRUE	TRUE
TRIDC3BG075550	GARP-G2-like	homolog	TRUE	TRUE
TRIDC3BG076430	FAR1	unknown	TRUE	FALSE
TRIDC3BG077140	B3	homolog	TRUE	TRUE
TRIDC3BG077150	B3	homolog	TRUE	TRUE
TRIDC3BG077160	B3	singleton	TRUE	FALSE
TRIDC3BG077450	NAC	homolog	TRUE	TRUE
TRIDC3BG077630	GRAS	homolog	TRUE	TRUE
TRIDC3BG079320	bHLH	homolog	TRUE	TRUE
TRIDC3BG079340	bHLH	homolog	TRUE	TRUE
TRIDC3BG079920	SRS	homolog	TRUE	TRUE
TRIDC3BG080880	PLATZ	homolog	TRUE	TRUE
TRIDC3BG080900	PLATZ	homolog	TRUE	TRUE
TRIDC3BG080990	PLATZ	hit2homolog	TRUE	FALSE
TRIDC3BG082130	HSF	hit2homolog	TRUE	FALSE
TRIDC3BG082140	HSF	hit2homolog	TRUE	FALSE
TRIDC3BG082160	HSF	hit2homolog	TRUE	FALSE
TRIDC3BG084450	FAR1	hit2homolog	TRUE	FALSE
TRIDC3BG085820	GARP-G2-like	homolog	TRUE	TRUE
TRIDC3BG086000	WRKY	homolog	TRUE	TRUE
TRIDC3BG086970	B3	unknown	TRUE	FALSE
TRIDC3BG087120	MYB	homolog	TRUE	TRUE
TRIDC3BG087210	MADS-M-type	hit2homolog	TRUE	FALSE
TRIDC3BG087730	C2C2-GATA	homolog	TRUE	TRUE
TRIDC4AG000070	OFP	homolog	TRUE	TRUE
TRIDC4AG000080	AP2/ERF-ERF	homolog	TRUE	TRUE
TRIDC4AG000090	AP2/ERF-ERF	homolog	TRUE	TRUE
TRIDC4AG000390	MADS-MIKC	homolog	TRUE	TRUE
TRIDC4AG000590	B3	homolog	TRUE	TRUE
TRIDC4AG000810	AP2/ERF-ERF	homolog	TRUE	TRUE
TRIDC4AG000820	AP2/ERF-ERF	homolog	TRUE	TRUE
TRIDC4AG000860	AP2/ERF-ERF	homolog	TRUE	TRUE
TRIDC4AG000920	MYB	homolog	TRUE	TRUE
TRIDC4AG001100	Tify	homolog	TRUE	TRUE
TRIDC4AG001110	Tify	homolog	TRUE	TRUE
TRIDC4AG001120	Tify	homolog	TRUE	TRUE
TRIDC4AG001500	AP2/ERF-AP2	homolog	TRUE	TRUE
TRIDC4AG001760	NF-YA	homolog	TRUE	TRUE
TRIDC4AG001810	AP2/ERF-ERF	homolog	TRUE	TRUE
TRIDC4AG002160	bHLH	homolog	TRUE	TRUE
TRIDC4AG002200	bHLH	homolog	TRUE	TRUE
TRIDC4AG002260	HB-HD-ZIP	homolog	TRUE	TRUE
TRIDC4AG003000	HB-BELL	homolog	TRUE	TRUE
TRIDC4AG003580	FAR1	homolog	TRUE	TRUE
TRIDC4AG003800	HSF	homolog	TRUE	TRUE
TRIDC4AG003830	MADS-MIKC	hit2homolog	TRUE	FALSE
TRIDC4AG003950	bHLH	homolog	TRUE	TRUE
TRIDC4AG004250	OFP	homolog	TRUE	TRUE
TRIDC4AG004600	FAR1	singleton	TRUE	FALSE
TRIDC4AG004850	AP2/ERF-ERF	homolog	TRUE	TRUE
TRIDC4AG004960	E2F-DP	homolog	TRUE	TRUE
TRIDC4AG005360	GRAS	homolog	TRUE	TRUE
TRIDC4AG005600	HB-other	homolog	TRUE	TRUE
TRIDC4AG005720	OFP	homolog	TRUE	TRUE
TRIDC4AG006570	bHLH	homolog	TRUE	TRUE
TRIDC4AG006600	MADS-M-type	singleton	TRUE	FALSE
TRIDC4AG007300	B3	homolog	TRUE	TRUE
TRIDC4AG007410	FAR1	homolog	TRUE	TRUE
TRIDC4AG007600	B3	hit2homolog	TRUE	FALSE
TRIDC4AG007640	B3	hit2homolog	TRUE	FALSE
TRIDC4AG008110	C2C2-YABBY	homolog	TRUE	TRUE
TRIDC4AG008140	MADS-MIKC	homolog	TRUE	TRUE
TRIDC4AG008870	GARP-ARR-B	homolog	TRUE	TRUE
TRIDC4AG008910	HSF	homolog	TRUE	TRUE
TRIDC4AG009200	AP2/ERF-AP2	homolog	TRUE	TRUE
TRIDC4AG009210	bHLH	homolog	TRUE	TRUE
TRIDC4AG009310	HB-HD-ZIP	hit2homolog	TRUE	FALSE
TRIDC4AG009400	bHLH	hit2homolog	TRUE	FALSE
TRIDC4AG009630	FAR1	homolog	TRUE	TRUE
TRIDC4AG009910	MYB	hit2homolog	TRUE	FALSE
TRIDC4AG009920	MYB	homolog	TRUE	TRUE
TRIDC4AG009990	BBR-BPC	homolog	TRUE	TRUE
TRIDC4AG010150	bZIP	homolog	TRUE	TRUE
TRIDC4AG010210	MYB-related	homolog	TRUE	TRUE
TRIDC4AG010910	LOB	homolog	TRUE	TRUE
TRIDC4AG011120	NF-YC	homolog	TRUE	TRUE
TRIDC4AG011220	MYB-related	homolog	TRUE	TRUE
TRIDC4AG011310	C3H	homolog	TRUE	TRUE
TRIDC4AG011440	FAR1	homolog	TRUE	TRUE
TRIDC4AG011850	bHLH	homolog	TRUE	TRUE
TRIDC4AG012100	AP2/ERF-ERF	homolog	TRUE	TRUE
TRIDC4AG012110	GRAS	homolog	TRUE	TRUE
TRIDC4AG012480	LIM	homolog	TRUE	TRUE
TRIDC4AG014690	LOB	homolog	TRUE	TRUE
TRIDC4AG015350	Trihelix	homolog	TRUE	TRUE
TRIDC4AG015360	Trihelix	homolog	TRUE	TRUE
TRIDC4AG015600	MYB	homolog	TRUE	TRUE
TRIDC4AG016360	MYB	homolog	TRUE	TRUE
TRIDC4AG016370	FAR1	homolog	TRUE	TRUE
TRIDC4AG016550	MYB	homolog	TRUE	TRUE
TRIDC4AG016710	AP2/ERF-AP2	homolog	TRUE	TRUE
TRIDC4AG017210	bZIP	homolog	TRUE	TRUE
TRIDC4AG017490	bZIP	homolog	TRUE	TRUE
TRIDC4AG017730	WRKY	homolog	TRUE	TRUE
TRIDC4AG017830	bZIP	homolog	TRUE	TRUE
TRIDC4AG017940	EIL	homolog	TRUE	TRUE
TRIDC4AG018030	GARP-G2-like	homolog	TRUE	TRUE
TRIDC4AG018040	HB-WOX	homolog	TRUE	TRUE
TRIDC4AG018100	NAC	homolog	TRUE	TRUE
TRIDC4AG018150	NAC	homolog	TRUE	TRUE
TRIDC4AG018280	GARP-G2-like	homolog	TRUE	TRUE
TRIDC4AG018560	OFP	homolog	TRUE	TRUE
TRIDC4AG018620	bZIP	homolog	TRUE	TRUE
TRIDC4AG018740	WRKY	homolog	TRUE	TRUE
TRIDC4AG019550	GeBP	homolog	TRUE	TRUE
TRIDC4AG020600	FAR1	singleton	TRUE	FALSE
TRIDC4AG023960	NF-YC	homolog	TRUE	TRUE
TRIDC4AG024620	WRKY	homolog	TRUE	TRUE
TRIDC4AG026920	B3	homolog	TRUE	TRUE
TRIDC4AG027140	MADS-M-type	homolog	TRUE	TRUE
TRIDC4AG027500	B3	singleton	TRUE	FALSE
TRIDC4AG027670	MYB	homolog	TRUE	TRUE
TRIDC4AG027860	MYB	homolog	TRUE	TRUE
TRIDC4AG028340	GRAS	homolog	TRUE	TRUE
TRIDC4AG028350	GRAS	homolog	TRUE	TRUE
TRIDC4AG028370	GRAS	homolog	TRUE	TRUE
TRIDC4AG028390	GRAS	singleton	TRUE	FALSE
TRIDC4AG028400	GRAS	homolog	TRUE	TRUE
TRIDC4AG028410	GRAS	hit2homolog	TRUE	FALSE
TRIDC4AG028480	GRAS	homolog	TRUE	TRUE
TRIDC4AG029040	GARP-G2-like	homolog	TRUE	TRUE
TRIDC4AG029440	bZIP	homolog	TRUE	TRUE
TRIDC4AG029720	GRAS	homolog	TRUE	TRUE
TRIDC4AG030290	MYB	homolog	TRUE	TRUE
TRIDC4AG030480	GRAS	homolog	TRUE	TRUE
TRIDC4AG030910	WRKY	homolog	TRUE	TRUE
TRIDC4AG031610	bZIP	homolog	TRUE	TRUE
TRIDC4AG031650	B3	homolog	TRUE	TRUE
TRIDC4AG031690	OFP	homolog	TRUE	TRUE
TRIDC4AG031700	OFP	homolog	TRUE	TRUE
TRIDC4AG032040	HB-BELL	homolog	TRUE	TRUE
TRIDC4AG033230	Trihelix	homolog	TRUE	TRUE
TRIDC4AG033340	GRAS	homolog	TRUE	TRUE
TRIDC4AG033380	bZIP	homolog	TRUE	TRUE
TRIDC4AG033500	MYB	homolog	TRUE	TRUE
TRIDC4AG034120	B3	homolog	TRUE	TRUE
TRIDC4AG034210	C2H2	homolog	TRUE	TRUE
TRIDC4AG034400	C2C2-GATA	homolog	TRUE	TRUE
TRIDC4AG034610	NAC	homolog	TRUE	TRUE
TRIDC4AG035020	MYB	homolog	TRUE	TRUE
TRIDC4AG035460	B3	hit2homolog	TRUE	FALSE
TRIDC4AG035470	B3	homolog	TRUE	TRUE
TRIDC4AG035510	TCP	homolog	TRUE	TRUE
TRIDC4AG036040	zf-HD	homolog	TRUE	TRUE
TRIDC4AG036100	AP2/ERF-ERF	homolog	TRUE	TRUE
TRIDC4AG036140	Alfin-like	homolog	TRUE	TRUE
TRIDC4AG036450	RWP-RK	homolog	TRUE	TRUE
TRIDC4AG036520	HB-HD-ZIP	homolog	TRUE	TRUE
TRIDC4AG036900	B3	singleton	TRUE	FALSE
TRIDC4AG036980	bHLH	homolog	TRUE	TRUE
TRIDC4AG037060	LOB	homolog	TRUE	TRUE
TRIDC4AG037240	LOB	homolog	TRUE	TRUE
TRIDC4AG038090	B3	homolog	TRUE	TRUE
TRIDC4AG038200	B3	homolog	TRUE	TRUE
TRIDC4AG038260	NAC	homolog	TRUE	TRUE
TRIDC4AG038680	WRKY	homolog	TRUE	TRUE
TRIDC4AG039160	Tify	homolog	TRUE	TRUE
TRIDC4AG039550	HB-BELL	homolog	TRUE	TRUE
TRIDC4AG039920	GRF	homolog	TRUE	TRUE
TRIDC4AG039960	BES1	hit2homolog	TRUE	FALSE
TRIDC4AG040020	bHLH	homolog	TRUE	TRUE
TRIDC4AG040170	HB-KNOX	homolog	TRUE	TRUE
TRIDC4AG040340	bHLH	homolog	TRUE	TRUE
TRIDC4AG040600	FAR1	hit2homolog	TRUE	FALSE
TRIDC4AG040730	GRAS	homolog	TRUE	TRUE
TRIDC4AG040820	GARP-G2-like	homolog	TRUE	TRUE
TRIDC4AG041030	MYB	homolog	TRUE	TRUE
TRIDC4AG041150	bHLH	homolog	TRUE	TRUE
TRIDC4AG041250	zf-HD	homolog	TRUE	TRUE
TRIDC4AG041790	C2H2	homolog	TRUE	TRUE
TRIDC4AG042060	GeBP	homolog	TRUE	TRUE
TRIDC4AG042210	GRAS	homolog	TRUE	TRUE
TRIDC4AG042270	TCP	homolog	TRUE	TRUE
TRIDC4AG043000	NF-YA	homolog	TRUE	TRUE
TRIDC4AG043680	bHLH	homolog	TRUE	TRUE
TRIDC4AG043800	B3	homolog	TRUE	TRUE
TRIDC4AG043850	B3	unknown	TRUE	FALSE
TRIDC4AG044020	CPP	homolog	TRUE	TRUE
TRIDC4AG044200	C2C2-GATA	homolog	TRUE	TRUE
TRIDC4AG044640	HB-BELL	homolog	TRUE	TRUE
TRIDC4AG044650	HB-other	homolog	TRUE	TRUE
TRIDC4AG044750	MADS-M-type	homolog	TRUE	TRUE
TRIDC4AG044870	GRF	homolog	TRUE	TRUE
TRIDC4AG045330	Trihelix	homolog	TRUE	TRUE
TRIDC4AG045640	LOB	homolog	TRUE	TRUE
TRIDC4AG045710	WRKY	homolog	TRUE	TRUE
TRIDC4AG045940	GARP-G2-like	homolog	TRUE	TRUE
TRIDC4AG046680	NF-YB	homolog	TRUE	TRUE
TRIDC4AG047140	LOB	homolog	TRUE	TRUE
TRIDC4AG047460	AP2/ERF-ERF	hit2homolog	TRUE	FALSE
TRIDC4AG047700	Trihelix	homolog	TRUE	TRUE
TRIDC4AG048530	MYB-related	homolog	TRUE	TRUE
TRIDC4AG048540	WRKY	homolog	TRUE	TRUE
TRIDC4AG048680	MYB	homolog	TRUE	TRUE
TRIDC4AG048720	HSF	homolog	TRUE	TRUE
TRIDC4AG049360	NF-YC	homolog	TRUE	TRUE
TRIDC4AG049410	AP2/ERF-ERF	homolog	TRUE	TRUE
TRIDC4AG050110	FAR1	unknown	TRUE	FALSE
TRIDC4AG051180	FAR1	hit2homolog	TRUE	FALSE
TRIDC4AG051220	FAR1	hit2homolog	TRUE	FALSE
TRIDC4AG052990	bHLH	homolog	TRUE	TRUE
TRIDC4AG053220	TCP	homolog	TRUE	TRUE
TRIDC4AG053380	B3	homolog	TRUE	TRUE
TRIDC4AG053450	B3	homolog	TRUE	TRUE
TRIDC4AG053710	SBP	homolog	TRUE	TRUE
TRIDC4AG053940	FAR1	hit2homolog	TRUE	FALSE
TRIDC4AG054100	B3	homolog	TRUE	TRUE
TRIDC4AG054420	C2C2-GATA	homolog	TRUE	TRUE
TRIDC4AG055140	AP2/ERF-ERF	homolog	TRUE	TRUE
TRIDC4AG055210	LOB	homolog	TRUE	TRUE
TRIDC4AG055220	LOB	homolog	TRUE	TRUE
TRIDC4AG055490	MYB	homolog	TRUE	TRUE
TRIDC4AG055740	C2C2-GATA	homolog	TRUE	TRUE
TRIDC4AG056040	CAMTA	homolog	TRUE	TRUE
TRIDC4AG056280	HB-HD-ZIP	homolog	TRUE	TRUE
TRIDC4AG056400	bHLH	homolog	TRUE	TRUE
TRIDC4AG057590	WRKY	homolog	TRUE	TRUE
TRIDC4AG057600	WRKY	homolog	TRUE	TRUE
TRIDC4AG057670	AP2/ERF-AP2	homolog	TRUE	TRUE
TRIDC4AG057710	Whirly	homolog	TRUE	TRUE
TRIDC4AG058670	B3	singleton	TRUE	FALSE
TRIDC4AG058680	B3	singleton	TRUE	FALSE
TRIDC4AG058790	B3	homolog	TRUE	TRUE
TRIDC4AG059510	HB-HD-ZIP	homolog	TRUE	TRUE
TRIDC4AG059520	HB-HD-ZIP	homolog	TRUE	TRUE
TRIDC4AG062360	NAC	hit2homolog	TRUE	FALSE
TRIDC4AG062370	NAC	homolog	TRUE	TRUE
TRIDC4AG062440	NAC	hit2homolog	TRUE	FALSE
TRIDC4AG062470	NAC	unknown	TRUE	FALSE
TRIDC4AG062820	BBR-BPC	homolog	TRUE	TRUE
TRIDC4AG063770	AP2/ERF-ERF	homolog	TRUE	TRUE
TRIDC4AG063790	AP2/ERF-ERF	homolog	TRUE	TRUE
TRIDC4AG063870	FAR1	hit2homolog	TRUE	FALSE
TRIDC4AG064000	GRAS	homolog	TRUE	TRUE
TRIDC4AG065110	GRF	homolog	TRUE	TRUE
TRIDC4AG066840	MADS-M-type	homolog	TRUE	TRUE
TRIDC4AG066940	MYB-related	homolog	TRUE	TRUE
TRIDC4AG067420	FAR1	hit2homolog	TRUE	FALSE
TRIDC4AG067710	B3	homolog	TRUE	TRUE
TRIDC4AG067750	MYB	unknown	TRUE	FALSE
TRIDC4AG067780	MYB	homolog	TRUE	TRUE
TRIDC4AG068640	B3	hit2homolog	TRUE	FALSE
TRIDC4AG068650	GRAS	singleton	TRUE	FALSE
TRIDC4AG068990	B3	hit2homolog	TRUE	FALSE
TRIDC4AG069100	HB-BELL	homolog	TRUE	TRUE
TRIDC4AG069320	MYB-related	homolog	TRUE	TRUE
TRIDC4AG069430	FAR1	hit2homolog	TRUE	FALSE
TRIDC4AG070120	FAR1	homolog	TRUE	TRUE
TRIDC4AG070440	NAC	homolog	TRUE	TRUE
TRIDC4AG071530	GRAS	singleton	TRUE	FALSE
TRIDC4AG072000	NAC	homolog	TRUE	TRUE
TRIDC4BG000280	NF-YB	homolog	TRUE	TRUE
TRIDC4BG000600	BES1	homolog	TRUE	TRUE
TRIDC4BG001610	LOB	homolog	TRUE	TRUE
TRIDC4BG001690	AP2/ERF-ERF	homolog	TRUE	TRUE
TRIDC4BG001700	AP2/ERF-ERF	homolog	TRUE	TRUE
TRIDC4BG001710	OFP	homolog	TRUE	TRUE
TRIDC4BG002730	WRKY	homolog	TRUE	TRUE
TRIDC4BG002800	LOB	homolog	TRUE	TRUE
TRIDC4BG003350	Trihelix	homolog	TRUE	TRUE
TRIDC4BG003560	bHLH	homolog	TRUE	TRUE
TRIDC4BG003610	bHLH	hit2homolog	TRUE	FALSE
TRIDC4BG003750	HB-KNOX	homolog	TRUE	TRUE
TRIDC4BG003830	GRF	homolog	TRUE	TRUE
TRIDC4BG004040	MADS-M-type	homolog	TRUE	TRUE
TRIDC4BG004340	HB-BELL	homolog	TRUE	TRUE
TRIDC4BG004350	HB-BELL	homolog	TRUE	TRUE
TRIDC4BG004620	C2C2-GATA	homolog	TRUE	TRUE
TRIDC4BG004770	CPP	homolog	TRUE	TRUE
TRIDC4BG005070	B3	homolog	TRUE	TRUE
TRIDC4BG005160	FAR1	homolog	TRUE	TRUE
TRIDC4BG005880	NF-YA	homolog	TRUE	TRUE
TRIDC4BG006430	FAR1	hit2homolog	TRUE	FALSE
TRIDC4BG006710	TCP	homolog	TRUE	TRUE
TRIDC4BG006760	GRAS	homolog	TRUE	TRUE
TRIDC4BG006920	GeBP	homolog	TRUE	TRUE
TRIDC4BG007250	C2H2	homolog	TRUE	TRUE
TRIDC4BG007970	zf-HD	homolog	TRUE	TRUE
TRIDC4BG008060	bHLH	homolog	TRUE	TRUE
TRIDC4BG008190	MYB	homolog	TRUE	TRUE
TRIDC4BG008320	GARP-G2-like	homolog	TRUE	TRUE
TRIDC4BG008460	GRAS	homolog	TRUE	TRUE
TRIDC4BG008820	bHLH	homolog	TRUE	TRUE
TRIDC4BG008980	HB-KNOX	homolog	TRUE	TRUE
TRIDC4BG009100	bHLH	homolog	TRUE	TRUE
TRIDC4BG009270	GRF	homolog	TRUE	TRUE
TRIDC4BG009780	HB-BELL	homolog	TRUE	TRUE
TRIDC4BG010100	Tify	homolog	TRUE	TRUE
TRIDC4BG010670	WRKY	homolog	TRUE	TRUE
TRIDC4BG011130	NAC	homolog	TRUE	TRUE
TRIDC4BG011170	GARP-G2-like	singleton	TRUE	FALSE
TRIDC4BG011220	B3	singleton	TRUE	FALSE
TRIDC4BG011230	B3	singleton	TRUE	FALSE
TRIDC4BG011240	B3	singleton	TRUE	FALSE
TRIDC4BG011260	B3	singleton	TRUE	FALSE
TRIDC4BG011270	B3	homolog	TRUE	TRUE
TRIDC4BG011290	B3	homolog	TRUE	TRUE
TRIDC4BG011870	FAR1	singleton	TRUE	FALSE
TRIDC4BG012220	LOB	homolog	TRUE	TRUE
TRIDC4BG012450	LOB	homolog	TRUE	TRUE
TRIDC4BG012560	bHLH	homolog	TRUE	TRUE
TRIDC4BG013090	HB-HD-ZIP	homolog	TRUE	TRUE
TRIDC4BG013280	RWP-RK	homolog	TRUE	TRUE
TRIDC4BG013660	Alfin-like	homolog	TRUE	TRUE
TRIDC4BG013800	AP2/ERF-ERF	homolog	TRUE	TRUE
TRIDC4BG013930	zf-HD	homolog	TRUE	TRUE
TRIDC4BG014540	TCP	homolog	TRUE	TRUE
TRIDC4BG014550	B3	homolog	TRUE	TRUE
TRIDC4BG014980	MYB	homolog	TRUE	TRUE
TRIDC4BG015250	NAC	homolog	TRUE	TRUE
TRIDC4BG015420	C2C2-GATA	homolog	TRUE	TRUE
TRIDC4BG015610	C2H2	homolog	TRUE	TRUE
TRIDC4BG015720	B3	homolog	TRUE	TRUE
TRIDC4BG016240	MYB	homolog	TRUE	TRUE
TRIDC4BG017420	Trihelix	homolog	TRUE	TRUE
TRIDC4BG017510	GRAS	homolog	TRUE	TRUE
TRIDC4BG017530	bZIP	homolog	TRUE	TRUE
TRIDC4BG017720	HB-BELL	homolog	TRUE	TRUE
TRIDC4BG018040	OFP	homolog	TRUE	TRUE
TRIDC4BG018060	OFP	homolog	TRUE	TRUE
TRIDC4BG018120	B3	homolog	TRUE	TRUE
TRIDC4BG018160	bZIP	homolog	TRUE	TRUE
TRIDC4BG018860	WRKY	homolog	TRUE	TRUE
TRIDC4BG019350	GRAS	homolog	TRUE	TRUE
TRIDC4BG020290	MYB	homolog	TRUE	TRUE
TRIDC4BG021000	bZIP	homolog	TRUE	TRUE
TRIDC4BG021410	GRAS	homolog	TRUE	TRUE
TRIDC4BG021910	C2H2	singleton	TRUE	FALSE
TRIDC4BG022000	GRAS	homolog	TRUE	TRUE
TRIDC4BG022050	GRAS	homolog	TRUE	TRUE
TRIDC4BG022060	GRAS	homolog	TRUE	TRUE
TRIDC4BG022070	GRAS	homolog	TRUE	TRUE
TRIDC4BG022090	GRAS	homolog	TRUE	TRUE
TRIDC4BG022100	GRAS	homolog	TRUE	TRUE
TRIDC4BG022520	MYB	homolog	TRUE	TRUE
TRIDC4BG022740	MYB	homolog	TRUE	TRUE
TRIDC4BG023070	MADS-M-type	homolog	TRUE	TRUE
TRIDC4BG025790	WRKY	homolog	TRUE	TRUE
TRIDC4BG025960	FAR1	homolog	TRUE	TRUE
TRIDC4BG026790	NF-YC	homolog	TRUE	TRUE
TRIDC4BG026900	GeBP	homolog	TRUE	TRUE
TRIDC4BG027200	C2H2	hit2homolog	TRUE	FALSE
TRIDC4BG030710	OFP	homolog	TRUE	TRUE
TRIDC4BG030760	bZIP	homolog	TRUE	TRUE
TRIDC4BG030880	WRKY	homolog	TRUE	TRUE
TRIDC4BG031370	GARP-G2-like	homolog	TRUE	TRUE
TRIDC4BG031510	NAC	homolog	TRUE	TRUE
TRIDC4BG031550	NAC	homolog	TRUE	TRUE
TRIDC4BG031600	HB-WOX	homolog	TRUE	TRUE
TRIDC4BG031620	GARP-G2-like	homolog	TRUE	TRUE
TRIDC4BG032560	MYB	homolog	TRUE	TRUE
TRIDC4BG033300	MYB	homolog	TRUE	TRUE
TRIDC4BG033590	Trihelix	homolog	TRUE	TRUE
TRIDC4BG033620	Trihelix	homolog	TRUE	TRUE
TRIDC4BG033910	EIL	homolog	TRUE	TRUE
TRIDC4BG034110	AP2/ERF-AP2	homolog	TRUE	TRUE
TRIDC4BG034270	MYB	homolog	TRUE	TRUE
TRIDC4BG034440	bZIP	homolog	TRUE	TRUE
TRIDC4BG034740	WRKY	homolog	TRUE	TRUE
TRIDC4BG034850	bZIP	homolog	TRUE	TRUE
TRIDC4BG035480	LOB	homolog	TRUE	TRUE
TRIDC4BG036010	FAR1	homolog	TRUE	TRUE
TRIDC4BG037890	LIM	homolog	TRUE	TRUE
TRIDC4BG038290	GRAS	homolog	TRUE	TRUE
TRIDC4BG038300	AP2/ERF-ERF	homolog	TRUE	TRUE
TRIDC4BG038610	bHLH	homolog	TRUE	TRUE
TRIDC4BG038940	FAR1	homolog	TRUE	TRUE
TRIDC4BG039270	MYB-related	homolog	TRUE	TRUE
TRIDC4BG039440	NF-YC	homolog	TRUE	TRUE
TRIDC4BG039680	LOB	homolog	TRUE	TRUE
TRIDC4BG040390	MYB-related	homolog	TRUE	TRUE
TRIDC4BG040460	bZIP	homolog	TRUE	TRUE
TRIDC4BG040640	FAR1	singleton	TRUE	FALSE
TRIDC4BG040690	BBR-BPC	homolog	TRUE	TRUE
TRIDC4BG040760	MYB	homolog	TRUE	TRUE
TRIDC4BG041370	bHLH	homolog	TRUE	TRUE
TRIDC4BG041570	HB-other	hit2homolog	TRUE	FALSE
TRIDC4BG041630	bHLH	homolog	TRUE	TRUE
TRIDC4BG041640	AP2/ERF-AP2	homolog	TRUE	TRUE
TRIDC4BG041770	FAR1	homolog	TRUE	TRUE
TRIDC4BG042140	HSF	homolog	TRUE	TRUE
TRIDC4BG042180	GARP-G2-like	homolog	TRUE	TRUE
TRIDC4BG042540	NAC	homolog	TRUE	TRUE
TRIDC4BG042920	MADS-MIKC	homolog	TRUE	TRUE
TRIDC4BG042950	MADS-MIKC	homolog	TRUE	TRUE
TRIDC4BG042970	C2C2-YABBY	homolog	TRUE	TRUE
TRIDC4BG043370	B3	homolog	TRUE	TRUE
TRIDC4BG043400	B3	homolog	TRUE	TRUE
TRIDC4BG043780	B3	hit2homolog	TRUE	FALSE
TRIDC4BG044560	bHLH	homolog	TRUE	TRUE
TRIDC4BG045310	HB-other	homolog	TRUE	TRUE
TRIDC4BG045410	OFP	homolog	TRUE	TRUE
TRIDC4BG046220	GRAS	homolog	TRUE	TRUE
TRIDC4BG046420	AP2/ERF-ERF	homolog	TRUE	TRUE
TRIDC4BG046550	E2F-DP	homolog	TRUE	TRUE
TRIDC4BG047470	OFP	homolog	TRUE	TRUE
TRIDC4BG047780	bHLH	homolog	TRUE	TRUE
TRIDC4BG047950	MADS-M-type	unknown	TRUE	FALSE
TRIDC4BG047990	HSF	homolog	TRUE	TRUE
TRIDC4BG048390	HB-BELL	homolog	TRUE	TRUE
TRIDC4BG049410	HB-HD-ZIP	homolog	TRUE	TRUE
TRIDC4BG049450	bHLH	homolog	TRUE	TRUE
TRIDC4BG049510	bHLH	homolog	TRUE	TRUE
TRIDC4BG049740	AP2/ERF-ERF	homolog	TRUE	TRUE
TRIDC4BG049770	NF-YA	homolog	TRUE	TRUE
TRIDC4BG050220	AP2/ERF-AP2	homolog	TRUE	TRUE
TRIDC4BG050780	Tify	homolog	TRUE	TRUE
TRIDC4BG050790	Tify	homolog	TRUE	TRUE
TRIDC4BG050800	Tify	homolog	TRUE	TRUE
TRIDC4BG050980	C2C2-GATA	hit2homolog	TRUE	FALSE
TRIDC4BG051070	MYB	homolog	TRUE	TRUE
TRIDC4BG051140	C2C2-LSD	singleton	TRUE	FALSE
TRIDC4BG051160	AP2/ERF-ERF	homolog	TRUE	TRUE
TRIDC4BG051190	AP2/ERF-ERF	homolog	TRUE	TRUE
TRIDC4BG051230	AP2/ERF-ERF	homolog	TRUE	TRUE
TRIDC4BG051260	AP2/ERF-ERF	homolog	TRUE	TRUE
TRIDC4BG051420	B3	homolog	TRUE	TRUE
TRIDC4BG051550	MADS-MIKC	homolog	TRUE	TRUE
TRIDC4BG051870	bHLH	homolog	TRUE	TRUE
TRIDC4BG052050	HB-HD-ZIP	homolog	TRUE	TRUE
TRIDC4BG052240	CAMTA	homolog	TRUE	TRUE
TRIDC4BG052680	C2C2-GATA	homolog	TRUE	TRUE
TRIDC4BG052950	MYB	homolog	TRUE	TRUE
TRIDC4BG053160	AP2/ERF-ERF	hit2homolog	TRUE	FALSE
TRIDC4BG053380	LOB	homolog	TRUE	TRUE
TRIDC4BG053390	LOB	homolog	TRUE	TRUE
TRIDC4BG053500	AP2/ERF-ERF	homolog	TRUE	TRUE
TRIDC4BG053890	OFP	homolog	TRUE	TRUE
TRIDC4BG053980	NAC	homolog	TRUE	TRUE
TRIDC4BG054000	bZIP	homolog	TRUE	TRUE
TRIDC4BG054360	MYB	homolog	TRUE	TRUE
TRIDC4BG054710	RWP-RK	homolog	TRUE	TRUE
TRIDC4BG054720	AP2/ERF-RAV	homolog	TRUE	TRUE
TRIDC4BG054730	AP2/ERF-RAV	homolog	TRUE	TRUE
TRIDC4BG055130	NAC	hit2homolog	TRUE	FALSE
TRIDC4BG055140	NAC	homolog	TRUE	TRUE
TRIDC4BG055150	NAC	unknown	TRUE	FALSE
TRIDC4BG055160	NAC	homolog	TRUE	TRUE
TRIDC4BG055180	NAC	unknown	TRUE	FALSE
TRIDC4BG055600	bHLH	homolog	TRUE	TRUE
TRIDC4BG055620	bHLH	hit2homolog	TRUE	FALSE
TRIDC4BG056380	GRAS	hit2homolog	TRUE	FALSE
TRIDC4BG056390	GRAS	homolog	TRUE	TRUE
TRIDC4BG057710	GRAS	homolog	TRUE	TRUE
TRIDC4BG058180	HB-BELL	homolog	TRUE	TRUE
TRIDC4BG058260	bHLH	unknown	TRUE	FALSE
TRIDC4BG058280	HB-KNOX	homolog	TRUE	TRUE
TRIDC4BG058350	MADS-MIKC	homolog	TRUE	TRUE
TRIDC4BG058410	bHLH	homolog	TRUE	TRUE
TRIDC4BG058550	B3	homolog	TRUE	TRUE
TRIDC4BG058810	NAC	homolog	TRUE	TRUE
TRIDC4BG058890	MADS-M-type	homolog	TRUE	TRUE
TRIDC4BG059270	AP2/ERF-ERF	homolog	TRUE	TRUE
TRIDC4BG060870	Tify	homolog	TRUE	TRUE
TRIDC4BG060890	bHLH	homolog	TRUE	TRUE
TRIDC4BG060980	bHLH	homolog	TRUE	TRUE
TRIDC4BG061070	bHLH	hit2homolog	TRUE	FALSE
TRIDC4BG061460	GRAS	homolog	TRUE	TRUE
TRIDC4BG062140	C2C2-GATA	homolog	TRUE	TRUE
TRIDC4BG062640	HSF	homolog	TRUE	TRUE
TRIDC4BG062670	NAC	hit2homolog	TRUE	FALSE
TRIDC4BG062730	HB-HD-ZIP	homolog	TRUE	TRUE
TRIDC4BG062820	HSF	homolog	TRUE	TRUE
TRIDC4BG063830	bHLH	singleton	TRUE	FALSE
TRIDC4BG063840	bHLH	singleton	TRUE	FALSE
TRIDC4BG063860	Trihelix	homolog	TRUE	TRUE
TRIDC5AG000380	TCP	hit2homolog	TRUE	FALSE
TRIDC5AG000390	MADS-M-type	singleton	TRUE	FALSE
TRIDC5AG000400	MADS-M-type	homolog	TRUE	TRUE
TRIDC5AG000810	MYB-related	homolog	TRUE	TRUE
TRIDC5AG001250	HB-BELL	homolog	TRUE	TRUE
TRIDC5AG002310	bHLH	homolog	TRUE	TRUE
TRIDC5AG002870	bZIP	homolog	TRUE	TRUE
TRIDC5AG003020	C2C2-GATA	singleton	TRUE	FALSE
TRIDC5AG003850	C2C2-YABBY	homolog	TRUE	TRUE
TRIDC5AG004270	NF-YA	homolog	TRUE	TRUE
TRIDC5AG004710	TCP	homolog	TRUE	TRUE
TRIDC5AG005850	B3-ARF	homolog	TRUE	TRUE
TRIDC5AG006300	MYB-related	homolog	TRUE	TRUE
TRIDC5AG006660	NF-YA	homolog	TRUE	TRUE
TRIDC5AG006670	HB-HD-ZIP	homolog	TRUE	TRUE
TRIDC5AG007610	NAC	homolog	TRUE	TRUE
TRIDC5AG007720	bHLH	homolog	TRUE	TRUE
TRIDC5AG008190	CPP	homolog	TRUE	TRUE
TRIDC5AG008250	CPP	homolog	TRUE	TRUE
TRIDC5AG008860	bZIP	homolog	TRUE	TRUE
TRIDC5AG009110	WRKY	homolog	TRUE	TRUE
TRIDC5AG009270	WRKY	hit2homolog	TRUE	FALSE
TRIDC5AG010000	GARP-G2-like	homolog	TRUE	TRUE
TRIDC5AG010040	B3	homolog	TRUE	TRUE
TRIDC5AG010070	AP2/ERF-ERF	homolog	TRUE	TRUE
TRIDC5AG010130	B3	singleton	TRUE	FALSE
TRIDC5AG010160	B3	homolog	TRUE	TRUE
TRIDC5AG010270	B3	homolog	TRUE	TRUE
TRIDC5AG010280	B3	singleton	TRUE	FALSE
TRIDC5AG010290	B3	hit2homolog	TRUE	FALSE
TRIDC5AG010360	bHLH	homolog	TRUE	TRUE
TRIDC5AG010490	GARP-G2-like	homolog	TRUE	TRUE
TRIDC5AG012160	GRAS	homolog	TRUE	TRUE
TRIDC5AG012320	MYB	homolog	TRUE	TRUE
TRIDC5AG012780	MYB	homolog	TRUE	TRUE
TRIDC5AG013020	HB-WOX	homolog	TRUE	TRUE
TRIDC5AG013370	MYB	homolog	TRUE	TRUE
TRIDC5AG013480	bZIP	homolog	TRUE	TRUE
TRIDC5AG015560	MYB	homolog	TRUE	TRUE
TRIDC5AG016030	LIM	homolog	TRUE	TRUE
TRIDC5AG016180	WRKY	homolog	TRUE	TRUE
TRIDC5AG016560	C2H2	homolog	TRUE	TRUE
TRIDC5AG016760	HB-other	hit2homolog	TRUE	FALSE
TRIDC5AG017560	MYB	homolog	TRUE	TRUE
TRIDC5AG017920	AP2/ERF-ERF	homolog	TRUE	TRUE
TRIDC5AG018500	bZIP	homolog	TRUE	TRUE
TRIDC5AG019660	bHLH	homolog	TRUE	TRUE
TRIDC5AG019760	bZIP	homolog	TRUE	TRUE
TRIDC5AG019790	EIL	homolog	TRUE	TRUE
TRIDC5AG019810	SBP	homolog	TRUE	TRUE
TRIDC5AG020080	C2C2-GATA	homolog	TRUE	TRUE
TRIDC5AG020100	CPP	homolog	TRUE	TRUE
TRIDC5AG020230	MADS-MIKC	homolog	TRUE	TRUE
TRIDC5AG020650	TCP	homolog	TRUE	TRUE
TRIDC5AG021150	Trihelix	homolog	TRUE	TRUE
TRIDC5AG021220	bZIP	homolog	TRUE	TRUE
TRIDC5AG021390	E2F-DP	homolog	TRUE	TRUE
TRIDC5AG021420	OFP	homolog	TRUE	TRUE
TRIDC5AG021430	OFP	homolog	TRUE	TRUE
TRIDC5AG021560	B3	homolog	TRUE	TRUE
TRIDC5AG021570	NAC	homolog	TRUE	TRUE
TRIDC5AG022090	GRAS	homolog	TRUE	TRUE
TRIDC5AG023050	FAR1	homolog	TRUE	TRUE
TRIDC5AG023540	GRAS	homolog	TRUE	TRUE
TRIDC5AG023810	bZIP	homolog	TRUE	TRUE
TRIDC5AG023830	AP2/ERF-AP2	homolog	TRUE	TRUE
TRIDC5AG023970	MYB	homolog	TRUE	TRUE
TRIDC5AG024000	zf-HD	homolog	TRUE	TRUE
TRIDC5AG024070	NAC	hit2homolog	TRUE	FALSE
TRIDC5AG024080	NAC	homolog	TRUE	TRUE
TRIDC5AG024110	bZIP	homolog	TRUE	TRUE
TRIDC5AG024190	GRAS	homolog	TRUE	TRUE
TRIDC5AG024570	WRKY	homolog	TRUE	TRUE
TRIDC5AG024610	WRKY	homolog	TRUE	TRUE
TRIDC5AG024620	WRKY	homolog	TRUE	TRUE
TRIDC5AG025380	LOB	homolog	TRUE	TRUE
TRIDC5AG025500	GARP-G2-like	homolog	TRUE	TRUE
TRIDC5AG025630	MYB-related	homolog	TRUE	TRUE
TRIDC5AG026010	WRKY	homolog	TRUE	TRUE
TRIDC5AG026090	HB-WOX	homolog	TRUE	TRUE
TRIDC5AG026380	MYB	homolog	TRUE	TRUE
TRIDC5AG028540	bZIP	homolog	TRUE	TRUE
TRIDC5AG029100	GARP-G2-like	homolog	TRUE	TRUE
TRIDC5AG029110	GARP-G2-like	homolog	TRUE	TRUE
TRIDC5AG029150	bZIP	homolog	TRUE	TRUE
TRIDC5AG029460	AP2/ERF-ERF	homolog	TRUE	TRUE
TRIDC5AG030100	WRKY	homolog	TRUE	TRUE
TRIDC5AG030110	WRKY	homolog	TRUE	TRUE
TRIDC5AG031190	C3H	homolog	TRUE	TRUE
TRIDC5AG031500	AP2/ERF-ERF	homolog	TRUE	TRUE
TRIDC5AG032190	bHLH	homolog	TRUE	TRUE
TRIDC5AG032230	HB-HD-ZIP	homolog	TRUE	TRUE
TRIDC5AG032730	GARP-G2-like	homolog	TRUE	TRUE
TRIDC5AG033060	Tify	homolog	TRUE	TRUE
TRIDC5AG033080	MYB	homolog	TRUE	TRUE
TRIDC5AG033370	TCP	homolog	TRUE	TRUE
TRIDC5AG034240	Tify	homolog	TRUE	TRUE
TRIDC5AG034820	AP2/ERF-ERF	homolog	TRUE	TRUE
TRIDC5AG035050	MYB	homolog	TRUE	TRUE
TRIDC5AG035520	AP2/ERF-AP2	homolog	TRUE	TRUE
TRIDC5AG036050	WRKY	singleton	TRUE	FALSE
TRIDC5AG036060	WRKY	homolog	TRUE	TRUE
TRIDC5AG036070	WRKY	homolog	TRUE	TRUE
TRIDC5AG036080	bHLH	homolog	TRUE	TRUE
TRIDC5AG036260	zf-HD	homolog	TRUE	TRUE
TRIDC5AG036270	zf-HD	homolog	TRUE	TRUE
TRIDC5AG036280	MYB	homolog	TRUE	TRUE
TRIDC5AG036350	NAC	homolog	TRUE	TRUE
TRIDC5AG036610	bHLH	homolog	TRUE	TRUE
TRIDC5AG036880	HB-HD-ZIP	homolog	TRUE	TRUE
TRIDC5AG037140	GeBP	homolog	TRUE	TRUE
TRIDC5AG037490	bZIP	homolog	TRUE	TRUE
TRIDC5AG037550	bHLH	homolog	TRUE	TRUE
TRIDC5AG037590	HSF	homolog	TRUE	TRUE
TRIDC5AG037620	HSF	homolog	TRUE	TRUE
TRIDC5AG037670	AP2/ERF-ERF	homolog	TRUE	TRUE
TRIDC5AG038490	bHLH	homolog	TRUE	TRUE
TRIDC5AG038530	NAC	homolog	TRUE	TRUE
TRIDC5AG038570	zf-HD	homolog	TRUE	TRUE
TRIDC5AG038820	bHLH	homolog	TRUE	TRUE
TRIDC5AG038950	HB-HD-ZIP	homolog	TRUE	TRUE
TRIDC5AG039080	C2H2	homolog	TRUE	TRUE
TRIDC5AG039140	bZIP	homolog	TRUE	TRUE
TRIDC5AG039180	bHLH	homolog	TRUE	TRUE
TRIDC5AG039280	bHLH	homolog	TRUE	TRUE
TRIDC5AG040090	NF-YC	homolog	TRUE	TRUE
TRIDC5AG040410	WRKY	homolog	TRUE	TRUE
TRIDC5AG041100	NAC	homolog	TRUE	TRUE
TRIDC5AG041500	NAC	homolog	TRUE	TRUE
TRIDC5AG041880	MYB-related	unknown	TRUE	FALSE
TRIDC5AG041900	MYB-related	homolog	TRUE	TRUE
TRIDC5AG041960	bHLH	homolog	TRUE	TRUE
TRIDC5AG042970	SBP	homolog	TRUE	TRUE
TRIDC5AG043000	MADS-MIKC	homolog	TRUE	TRUE
TRIDC5AG043610	NAC	homolog	TRUE	TRUE
TRIDC5AG043630	MYB	homolog	TRUE	TRUE
TRIDC5AG043900	bHLH	homolog	TRUE	TRUE
TRIDC5AG044560	B3	homolog	TRUE	TRUE
TRIDC5AG044690	HB-KNOX	homolog	TRUE	TRUE
TRIDC5AG044800	bZIP	homolog	TRUE	TRUE
TRIDC5AG045680	bHLH	homolog	TRUE	TRUE
TRIDC5AG045700	bHLH	hit2homolog	TRUE	FALSE
TRIDC5AG045800	MYB	homolog	TRUE	TRUE
TRIDC5AG045920	bZIP	homolog	TRUE	TRUE
TRIDC5AG046050	TCP	homolog	TRUE	TRUE
TRIDC5AG046140	AP2/ERF-ERF	homolog	TRUE	TRUE
[truncated: 63,014 more rows]
